# Supplementary material for: Two new lichenized species and a new record from Guizhou, China
Source: MycoKeys. 2026 Feb 4;128:73–96. doi: 10.3897/mycokeys.128.170469 (PMC12895180; doi:10.3897/mycokeys.128.170469)
Supplement: XML Treatment for Chicitaea yueliangshanensis [file mycokeys.128.170469-treatment1.xml]

<!DOCTYPE tp:taxon-treatment
  PUBLIC "-//TaxonX//DTD Taxonomic Treatment Publishing DTD v0 20100105//EN" "tax-treatment-NSO.dtd">
<tp:taxon-treatment xmlns:tp="http://www.plazi.org/taxpub"><tp:treatment-meta><kwd-group><label>Taxon classification</label><kwd>
                <named-content content-type="kingdom">Fungi</named-content>
              </kwd><kwd>
                <named-content content-type="order">Sarrameanales</named-content>
              </kwd><kwd>
                <named-content content-type="family">Corylaceae</named-content>
              </kwd></kwd-group><mixed-citation publication-type="journal"><person-group><name><surname>He</surname><given-names>Lin-Zhi</given-names></name><name><surname>Wu</surname><given-names>Wei</given-names></name><name><surname>Bo</surname><given-names>He-Yun</given-names></name><name><surname>Chai</surname><given-names>Lin-Shan</given-names></name><name><surname>Jayawardena</surname><given-names>Ruvishika S.</given-names></name><name><surname>Liang</surname><given-names>Sheng</given-names></name><name><surname>Meng</surname><given-names>Qing-Feng</given-names></name><name><surname>Fu</surname><given-names>Shao-Bin</given-names></name></person-group><article-title>Two new lichenized species and a new record from Guizhou, China</article-title><source>MycoKeys</source><day>04</day><month>02</month><year>2026</year><volume>128</volume><fpage>73</fpage><lpage>96</lpage><pub-id pub-id-type="doi">10.3897/mycokeys.128.170469</pub-id></mixed-citation></tp:treatment-meta><tp:nomenclature><tp:taxon-name><object-id xmlns:xlink="http://www.w3.org/1999/xlink" content-type="arpha" xlink:type="simple">CF823572-77BA-5282-B1E2-CA897FF55DF4</object-id>
                    		<tp:taxon-name-part taxon-name-part-type="genus" reg="Chicitaea">Chicitaea</tp:taxon-name-part> <tp:taxon-name-part taxon-name-part-type="species" reg="yueliangshanensis">yueliangshanensis</tp:taxon-name-part>
                    	
                    		<object-id xmlns:xlink="http://www.w3.org/1999/xlink" xlink:type="simple">Index Fungorum: IF903587</object-id>
                    		<object-id xmlns:xlink="http://www.w3.org/1999/xlink" xlink:type="simple">Facesoffungi: FoF17619</object-id>
                    	</tp:taxon-name><tp:taxon-authority>Wei Wu &amp; Shao-Bin Fu</tp:taxon-authority><tp:taxon-status xmlns:xlink="http://www.w3.org/1999/xlink" xlink:type="simple">sp. nov.</tp:taxon-status><xref ref-type="fig" rid="F3">Fig. 3</xref></tp:nomenclature><tp:treatment-sec sec-type="Etymology"><title>Etymology.</title><p>The specific epithet <tp:taxon-name><tp:taxon-name-part taxon-name-part-type="genus" reg="Chicitaea"/><tp:taxon-name-part taxon-name-part-type="species">yueliangshanensis</tp:taxon-name-part></tp:taxon-name> refers to the Yueliangshan Nature Reserve, where the holotype was collected.</p><fig id="F3" position="float" orientation="portrait"><object-id xmlns:xlink="http://www.w3.org/1999/xlink" content-type="doi" xlink:type="simple">10.3897/mycokeys.128.170469.figure3</object-id><object-id xmlns:xlink="http://www.w3.org/1999/xlink" content-type="arpha" xlink:type="simple">4879CA1E-E5C4-5593-AD43-FA138628989C</object-id><label>Figure 3.</label><caption><p><italic><tp:taxon-name><tp:taxon-name-part taxon-name-part-type="genus" reg="Chicitaea">Chicitaea</tp:taxon-name-part> <tp:taxon-name-part taxon-name-part-type="species" reg="yueliangshanensis">yueliangshanensis</tp:taxon-name-part></tp:taxon-name></italic> (<abbrev xmlns:xlink="http://www.w3.org/1999/xlink" content-type="institution" xlink:title="Lichen Herbarium Kunming Institute of Botany" xlink:type="simple">KUN-L</abbrev> 0095608, holotype). <bold>A, B</bold>. Thallus with ascomata; <bold>C</bold>. Cross section of apothecium; <bold>D, E</bold>. Ascus; <bold>F, G</bold>. Ascospores (in water); <bold>H</bold>. Aging of ascospores; <bold>I</bold>. Ascospore (in IKI). Scale bars: 1 mm (<bold>A, B</bold>); 200 µm (<bold>C</bold>); 50 µm (<bold>D, E</bold>); 20 µm (<bold>F–I</bold>).</p></caption><graphic xmlns:xlink="http://www.w3.org/1999/xlink" xlink:href="mycokeys-128-073-g003.jpg" id="oo_1527263.jpg" position="float" orientation="portrait" xlink:type="simple"><uri content-type="original_file" xlink:type="simple">https://binary.pensoft.net/fig/1527263</uri></graphic></fig></tp:treatment-sec><tp:treatment-sec sec-type="Holotype"><title>Holotype.</title><p><abbrev xmlns:xlink="http://www.w3.org/1999/xlink" content-type="institution" xlink:title="Lichen Herbarium Kunming Institute of Botany" xlink:type="simple">KUN-L</abbrev> 0095608</p></tp:treatment-sec><tp:treatment-sec sec-type="Description"><title>Description.</title><p><bold><italic>Sexual morph</italic>: <italic>Thallus</italic></bold> corticolous, crustose, thin, tightly attached to the substratum, pale gray-green to olive-gray, rough, dull, lacking isidia and soredia, prothallus absent. <bold><italic>Apothecia</italic></bold> lecanorine, prominent, numerous, sessile, concave, measuring 0.3–1.2 mm diam. <bold><italic>Disc</italic></bold> black, epruinose, ± flat. Proper margin conspicuous. <bold><italic>Exciple</italic></bold> uncarbonized. <bold><italic>Epihymenium</italic></bold> brown, 15–25 μm tall. <bold><italic>Hymenium</italic></bold> hyaline to reddish brown, not inspersed, 270–400 μm tall, I+ blue. <bold><italic>Paraphyses</italic></bold> simple, unbranched, with colorless apices. <bold><italic>Asci</italic></bold> 8-spored, hyaline, claviform to obovate, 175–212 × 45–65 μm. <bold><italic>Ascospores</italic></bold> broadly ellipsoid, straight or slightly bent (kidney shaped), (40.0–)46.5–57.5(–62.0) × (16.0–)17.5–22.0(–26.0) μm (x̄ = 52 × 20 μm, n = 35), I–, with a single thin wall, c.1 μm thick. <bold><italic>Asexual morph</italic></bold>: not observed.</p></tp:treatment-sec><tp:treatment-sec sec-type="Chemistry"><title>Chemistry.</title><p>Thallus K–, C–, KC–, P–, UV–. <abbrev xmlns:xlink="http://www.w3.org/1999/xlink" xlink:title="thin-layer chromatography" xlink:type="simple">TLC</abbrev>: Perlatolic acid, 2’-O-methylperlatolic acid and an unknown lichen substance.</p></tp:treatment-sec><tp:treatment-sec sec-type="Material examined"><title>Material examined.</title><p>China • Guizhou Province, Congjiang County, Yueliangshan Nature Reserve, <named-content xmlns:xlink="http://www.w3.org/1999/xlink" content-type="dwc:verbatimCoordinates" xlink:type="simple">25°24'37"N, 108°34'47"E</named-content>, elev. 959 m, 23 October 2023, Bo Liu and Ze Yang, Coll. No. Y337 (<abbrev xmlns:xlink="http://www.w3.org/1999/xlink" content-type="institution" xlink:title="Lichen Herbarium Kunming Institute of Botany" xlink:type="simple">KUN-L</abbrev> 0095608, holotype).</p></tp:treatment-sec><tp:treatment-sec sec-type="Notes"><title>Notes.</title><p>Phylogenetic analysis based on combined <abbrev xmlns:xlink="http://www.w3.org/1999/xlink" xlink:title="internal transcribed spacer region of rDNA" xlink:type="simple">ITS</abbrev> and <abbrev xmlns:xlink="http://www.w3.org/1999/xlink" xlink:title="mitochondrial small subunit rRNA" xlink:type="simple">mtSSU</abbrev> sequence place <italic><tp:taxon-name><tp:taxon-name-part taxon-name-part-type="genus" reg="Chicitaea">Chicitaea</tp:taxon-name-part> <tp:taxon-name-part taxon-name-part-type="species" reg="yueliangshanensis">yueliangshanensis</tp:taxon-name-part></tp:taxon-name></italic> in a sister clade with <italic><tp:taxon-name><tp:taxon-name-part taxon-name-part-type="genus" reg="Chicitaea">C.</tp:taxon-name-part> <tp:taxon-name-part taxon-name-part-type="species" reg="assateaguensis">assateaguensis</tp:taxon-name-part></tp:taxon-name></italic>, although with low support. The nucleotide comparison revealed a difference of 3.95% (19/486 bp) for <abbrev xmlns:xlink="http://www.w3.org/1999/xlink" xlink:title="internal transcribed spacer region of rDNA" xlink:type="simple">ITS</abbrev> and 0.98% (6/611 bp) for <abbrev xmlns:xlink="http://www.w3.org/1999/xlink" xlink:title="mitochondrial small subunit rRNA" xlink:type="simple">mtSSU</abbrev>. Morphologically, <italic><tp:taxon-name><tp:taxon-name-part taxon-name-part-type="genus" reg="Chicitaea">C.</tp:taxon-name-part> <tp:taxon-name-part taxon-name-part-type="species" reg="assateaguensis">assateaguensis</tp:taxon-name-part></tp:taxon-name></italic> differs by possessing soredia and lacking apothecia, whereas the new species lacks soredia and has apothecia. Chemically, <italic><tp:taxon-name><tp:taxon-name-part taxon-name-part-type="genus" reg="Chicitaea">C.</tp:taxon-name-part> <tp:taxon-name-part taxon-name-part-type="species" reg="assateaguensis">assateaguensis</tp:taxon-name-part></tp:taxon-name></italic> contains only 2’-O-methylperlatolic acid, while the new species additionally contains perlatolic acid and an unknown lichen substance (<xref ref-type="bibr" rid="B24">Lendemer 2013</xref>).</p><p>Among the four species of <italic><tp:taxon-name><tp:taxon-name-part taxon-name-part-type="genus" reg="Chicitaea">Chicitaea</tp:taxon-name-part></tp:taxon-name></italic>, <italic><tp:taxon-name><tp:taxon-name-part taxon-name-part-type="genus" reg="Chicitaea">C.</tp:taxon-name-part> <tp:taxon-name-part taxon-name-part-type="species" reg="lecanoriformis">lecanoriformis</tp:taxon-name-part></tp:taxon-name></italic> is the only taxon with apothecia (Table <xref ref-type="table" rid="T2">2</xref>). However, it differs from the new species by producing pycnidia (absent in the new species) and slight genetic divergence in the <abbrev xmlns:xlink="http://www.w3.org/1999/xlink" xlink:title="mitochondrial small subunit rRNA" xlink:type="simple">mtSSU</abbrev> region (0.81%; 5/611 bp). According to lichen substances, both species contain 2’-O-methylperlatolic acid and perlatolic acid, whereas the new species contains an unknown lichen substance (<xref ref-type="bibr" rid="B26">Lumbsch et al. 2007</xref>). Different from <italic><tp:taxon-name><tp:taxon-name-part taxon-name-part-type="genus" reg="Chicitaea">C.</tp:taxon-name-part> <tp:taxon-name-part taxon-name-part-type="species" reg="confusa">confusa</tp:taxon-name-part></tp:taxon-name></italic>, which has granulose isidia, the new species lacks this feature. Nucleotide comparisons revealed differences of 3.49% (17/486 bp) in the <abbrev xmlns:xlink="http://www.w3.org/1999/xlink" xlink:title="internal transcribed spacer region of rDNA" xlink:type="simple">ITS</abbrev> region and 0.65% (6/611 bp) in the <abbrev xmlns:xlink="http://www.w3.org/1999/xlink" xlink:title="mitochondrial small subunit rRNA" xlink:type="simple">mtSSU</abbrev> region between the two species. The new species contains perlatolic acid, 2’-O-methylperlatolic acid and an unknown lichen substance, in contrast to <italic><tp:taxon-name><tp:taxon-name-part taxon-name-part-type="genus" reg="Chicitaea">C.</tp:taxon-name-part> <tp:taxon-name-part taxon-name-part-type="species" reg="confusa">confusa</tp:taxon-name-part></tp:taxon-name></italic>, which produces only 2’-O-methylperlatolic acid (<xref ref-type="bibr" rid="B24">Lendemer 2013</xref>). These combined morphological, chemical, and molecular differences support the recognition of <italic><tp:taxon-name><tp:taxon-name-part taxon-name-part-type="genus" reg="Chicitaea">Chicitaea</tp:taxon-name-part> <tp:taxon-name-part taxon-name-part-type="species" reg="yueliangshanensis">yueliangshanensis</tp:taxon-name-part></tp:taxon-name></italic> as a distinct species.</p></tp:treatment-sec><tp:treatment-sec><!--Section generated to contain objects referenced in tp:taxon-treatment.--><table-wrap id="T2" position="float" orientation="portrait"><label>Table 2.</label><caption><p>Taxon, locality, voucher specimen/culture strain, and corresponding GenBank accession numbers for the phylogenetic analysis of <tp:taxon-name><tp:taxon-name-part taxon-name-part-type="family" reg="Arthoniaceae">Arthoniaceae</tp:taxon-name-part></tp:taxon-name>. The newly generated sequences are shown in bold.</p></caption><table><tbody><tr><th rowspan="1" colspan="1">Taxon</th><th rowspan="1" colspan="1">Locality</th><th rowspan="1" colspan="1">Voucher/Strain</th><th rowspan="1" colspan="1">GenBank Accessions Number <abbrev xmlns:xlink="http://www.w3.org/1999/xlink" xlink:title="mitochondrial small subunit rRNA" xlink:type="simple">mtSSU</abbrev></th></tr><tr><td rowspan="1" colspan="1">
                  <italic>
                    <tp:taxon-name><tp:taxon-name-part taxon-name-part-type="genus" reg="Arthonia">Arthonia</tp:taxon-name-part> <tp:taxon-name-part taxon-name-part-type="species" reg="apotheciorum">apotheciorum</tp:taxon-name-part></tp:taxon-name>
                  </italic>
                </td><td rowspan="1" colspan="1">Sweden</td><td rowspan="1" colspan="1">Frisch 11/Se23</td><td rowspan="1" colspan="1">
                  <ext-link xmlns:xlink="http://www.w3.org/1999/xlink" xlink:href="KJ850970" ext-link-type="gen" xlink:type="simple">KJ850970</ext-link>
                </td></tr><tr><td rowspan="1" colspan="1">
                  <italic>
                    <tp:taxon-name><tp:taxon-name-part taxon-name-part-type="genus" reg="Arthonia">A.</tp:taxon-name-part> <tp:taxon-name-part taxon-name-part-type="species" reg="calcarea">calcarea</tp:taxon-name-part></tp:taxon-name>
                  </italic>
                </td><td rowspan="1" colspan="1">France</td><td rowspan="1" colspan="1">Ertz 7545</td><td rowspan="1" colspan="1">
                  <ext-link xmlns:xlink="http://www.w3.org/1999/xlink" xlink:href="EU704063" ext-link-type="gen" xlink:type="simple">EU704063</ext-link>
                </td></tr><tr><td rowspan="1" colspan="1">
                  <italic>
                    <tp:taxon-name><tp:taxon-name-part taxon-name-part-type="genus" reg="Arthonia">A.</tp:taxon-name-part> <tp:taxon-name-part taxon-name-part-type="species" reg="calcarea">calcarea</tp:taxon-name-part></tp:taxon-name>
                  </italic>
                </td><td rowspan="1" colspan="1">Sweden</td><td rowspan="1" colspan="1">Thor 11/6a</td><td rowspan="1" colspan="1">
                  <ext-link xmlns:xlink="http://www.w3.org/1999/xlink" xlink:href="KJ850974" ext-link-type="gen" xlink:type="simple">KJ850974</ext-link>
                </td></tr><tr><td rowspan="1" colspan="1">
                  <italic>
                    <tp:taxon-name><tp:taxon-name-part taxon-name-part-type="genus" reg="Arthonia">A.</tp:taxon-name-part> <tp:taxon-name-part taxon-name-part-type="species" reg="radiata">radiata</tp:taxon-name-part></tp:taxon-name>
                  </italic>
                </td><td rowspan="1" colspan="1">Sweden</td><td rowspan="1" colspan="1">Frisch 11/Se25</td><td rowspan="1" colspan="1">
                  <ext-link xmlns:xlink="http://www.w3.org/1999/xlink" xlink:href="KJ850969" ext-link-type="gen" xlink:type="simple">KJ850969</ext-link>
                </td></tr><tr><td rowspan="1" colspan="1">
                  <italic>
                    <tp:taxon-name><tp:taxon-name-part taxon-name-part-type="genus" reg="Arthonia">A.</tp:taxon-name-part> <tp:taxon-name-part taxon-name-part-type="species" reg="radiata">radiata</tp:taxon-name-part></tp:taxon-name>
                  </italic>
                </td><td rowspan="1" colspan="1">Sweden</td><td rowspan="1" colspan="1">Frisch 10/Se29</td><td rowspan="1" colspan="1">
                  <ext-link xmlns:xlink="http://www.w3.org/1999/xlink" xlink:href="KJ850968" ext-link-type="gen" xlink:type="simple">KJ850968</ext-link>
                </td></tr><tr><td rowspan="1" colspan="1">
                  <italic>
                    <tp:taxon-name><tp:taxon-name-part taxon-name-part-type="genus" reg="Arthonia">A.</tp:taxon-name-part> <tp:taxon-name-part taxon-name-part-type="species" reg="subfuscicola">subfuscicola</tp:taxon-name-part></tp:taxon-name>
                  </italic>
                </td><td rowspan="1" colspan="1">Sweden</td><td rowspan="1" colspan="1">Thor 11/1</td><td rowspan="1" colspan="1">
                  <ext-link xmlns:xlink="http://www.w3.org/1999/xlink" xlink:href="KJ850971" ext-link-type="gen" xlink:type="simple">KJ850971</ext-link>
                </td></tr><tr><td rowspan="1" colspan="1">
                  <italic>
                    <tp:taxon-name><tp:taxon-name-part taxon-name-part-type="genus" reg="Arthonia">A.</tp:taxon-name-part> <tp:taxon-name-part taxon-name-part-type="species" reg="subfuscicola">subfuscicola</tp:taxon-name-part></tp:taxon-name>
                  </italic>
                </td><td rowspan="1" colspan="1">Sweden</td><td rowspan="1" colspan="1">Frisch 11/Se15</td><td rowspan="1" colspan="1">
                  <ext-link xmlns:xlink="http://www.w3.org/1999/xlink" xlink:href="KJ850972" ext-link-type="gen" xlink:type="simple">KJ850972</ext-link>
                </td></tr><tr><td rowspan="1" colspan="1">
                  <italic>
                    <tp:taxon-name><tp:taxon-name-part taxon-name-part-type="genus" reg="Briancoppinsia">Briancoppinsia</tp:taxon-name-part> <tp:taxon-name-part taxon-name-part-type="species" reg="cytospora">cytospora</tp:taxon-name-part></tp:taxon-name>
                  </italic>
                </td><td rowspan="1" colspan="1">Belgium</td><td rowspan="1" colspan="1">Ertz 15244</td><td rowspan="1" colspan="1">
                  <ext-link xmlns:xlink="http://www.w3.org/1999/xlink" xlink:href="JF830772" ext-link-type="gen" xlink:type="simple">JF830772</ext-link>
                </td></tr><tr><td rowspan="1" colspan="1">
                  <italic>
                    <tp:taxon-name><tp:taxon-name-part taxon-name-part-type="genus" reg="Briancoppinsia">B.</tp:taxon-name-part> <tp:taxon-name-part taxon-name-part-type="species" reg="cytospora">cytospora</tp:taxon-name-part></tp:taxon-name>
                  </italic>
                </td><td rowspan="1" colspan="1">Luxembourg</td><td rowspan="1" colspan="1">Diederich 16849</td><td rowspan="1" colspan="1">
                  <ext-link xmlns:xlink="http://www.w3.org/1999/xlink" xlink:href="JF830771" ext-link-type="gen" xlink:type="simple">JF830771</ext-link>
                </td></tr><tr><td rowspan="1" colspan="1">
                  <italic>
                    <tp:taxon-name><tp:taxon-name-part taxon-name-part-type="genus" reg="Chiodecton">Chiodecton</tp:taxon-name-part> <tp:taxon-name-part taxon-name-part-type="species" reg="natalense">natalense</tp:taxon-name-part></tp:taxon-name>
                  </italic>
                </td><td rowspan="1" colspan="1">Zambia</td><td rowspan="1" colspan="1">Ertz 6576</td><td rowspan="1" colspan="1">
                  <ext-link xmlns:xlink="http://www.w3.org/1999/xlink" xlink:href="EU704051" ext-link-type="gen" xlink:type="simple">EU704051</ext-link>
                </td></tr><tr><td rowspan="1" colspan="1">
                  <italic>
                    <tp:taxon-name><tp:taxon-name-part taxon-name-part-type="genus" reg="Chiodecton">C.</tp:taxon-name-part> <tp:taxon-name-part taxon-name-part-type="species" reg="sorediatum">sorediatum</tp:taxon-name-part></tp:taxon-name>
                  </italic>
                </td><td rowspan="1" colspan="1">Uganda</td><td rowspan="1" colspan="1">Frisch 11/Ug447</td><td rowspan="1" colspan="1">
                  <ext-link xmlns:xlink="http://www.w3.org/1999/xlink" xlink:href="KF707648" ext-link-type="gen" xlink:type="simple">KF707648</ext-link>
                </td></tr><tr><td rowspan="1" colspan="1">
                  <italic>
                    <tp:taxon-name><tp:taxon-name-part taxon-name-part-type="genus" reg="Coniarthonia">Coniarthonia</tp:taxon-name-part> <tp:taxon-name-part taxon-name-part-type="species" reg="eos">eos</tp:taxon-name-part></tp:taxon-name>
                  </italic>
                </td><td rowspan="1" colspan="1">Japan</td><td rowspan="1" colspan="1">Thor 26000</td><td rowspan="1" colspan="1">
                  <ext-link xmlns:xlink="http://www.w3.org/1999/xlink" xlink:href="KJ850987" ext-link-type="gen" xlink:type="simple">KJ850987</ext-link>
                </td></tr><tr><td rowspan="1" colspan="1">
                  <italic>
                    <tp:taxon-name><tp:taxon-name-part taxon-name-part-type="genus" reg="Coniarthonia">C.</tp:taxon-name-part> <tp:taxon-name-part taxon-name-part-type="species" reg="pulcherrima">pulcherrima</tp:taxon-name-part></tp:taxon-name>
                  </italic>
                </td><td rowspan="1" colspan="1">Brazil</td><td rowspan="1" colspan="1">Cáceres &amp; Aptroot 11731-thallus</td><td rowspan="1" colspan="1">
                  <ext-link xmlns:xlink="http://www.w3.org/1999/xlink" xlink:href="KP843610" ext-link-type="gen" xlink:type="simple">KP843610</ext-link>
                </td></tr><tr><td rowspan="1" colspan="1">
                  <italic>
                    <tp:taxon-name><tp:taxon-name-part taxon-name-part-type="genus" reg="Coniarthonia">C.</tp:taxon-name-part> <tp:taxon-name-part taxon-name-part-type="species" reg="pulcherrima">pulcherrima</tp:taxon-name-part></tp:taxon-name>
                  </italic>
                </td><td rowspan="1" colspan="1">Brazil</td><td rowspan="1" colspan="1">Cáceres &amp; Aptroot 11731-ascomata</td><td rowspan="1" colspan="1">
                  <ext-link xmlns:xlink="http://www.w3.org/1999/xlink" xlink:href="KP843609" ext-link-type="gen" xlink:type="simple">KP843609</ext-link>
                </td></tr><tr><td rowspan="1" colspan="1">
                  <italic>
                    <tp:taxon-name><tp:taxon-name-part taxon-name-part-type="genus" reg="Coniarthonia">C.</tp:taxon-name-part> <tp:taxon-name-part taxon-name-part-type="species" reg="rosea">rosea</tp:taxon-name-part></tp:taxon-name>
                  </italic>
                </td><td rowspan="1" colspan="1">Brazil</td><td rowspan="1" colspan="1">Cáceres &amp; Aptroot 11952</td><td rowspan="1" colspan="1">
                  <ext-link xmlns:xlink="http://www.w3.org/1999/xlink" xlink:href="KP843608" ext-link-type="gen" xlink:type="simple">KP843608</ext-link>
                </td></tr><tr><td rowspan="1" colspan="1">
                  <italic>
                    <tp:taxon-name><tp:taxon-name-part taxon-name-part-type="genus" reg="Coniarthonia">C.</tp:taxon-name-part> <tp:taxon-name-part taxon-name-part-type="species" reg="rosea">rosea</tp:taxon-name-part></tp:taxon-name>
                  </italic>
                </td><td rowspan="1" colspan="1">Brazil</td><td rowspan="1" colspan="1">Cáceres &amp; Aptroot 11716</td><td rowspan="1" colspan="1">
                  <ext-link xmlns:xlink="http://www.w3.org/1999/xlink" xlink:href="KP843607" ext-link-type="gen" xlink:type="simple">KP843607</ext-link>
                </td></tr><tr><td rowspan="1" colspan="1">
                  <bold>
                    <italic>
                      <tp:taxon-name><tp:taxon-name-part taxon-name-part-type="genus" reg="Coniocarpon">Coniocarpon</tp:taxon-name-part> <tp:taxon-name-part taxon-name-part-type="species" reg="chishuiense">chishuiense</tp:taxon-name-part></tp:taxon-name>
                    </italic>
                  </bold>
                </td><td rowspan="1" colspan="1">
                  <bold>China</bold>
                </td><td rowspan="1" colspan="1">
                  <bold>L 97467</bold>
                </td><td rowspan="1" colspan="1">
                  <bold>
                    <ext-link xmlns:xlink="http://www.w3.org/1999/xlink" xlink:href="PV990243" ext-link-type="gen" xlink:type="simple">PV990243</ext-link>
                  </bold>
                </td></tr><tr><td rowspan="1" colspan="1">
                  <italic>
                    <tp:taxon-name><tp:taxon-name-part taxon-name-part-type="genus" reg="Coniocarpon">C.</tp:taxon-name-part> <tp:taxon-name-part taxon-name-part-type="species" reg="cinnabarinum">cinnabarinum</tp:taxon-name-part></tp:taxon-name>
                  </italic>
                </td><td rowspan="1" colspan="1">Norway</td><td rowspan="1" colspan="1">TRH: L-29001</td><td rowspan="1" colspan="1">
                  <ext-link xmlns:xlink="http://www.w3.org/1999/xlink" xlink:href="MN733981" ext-link-type="gen" xlink:type="simple">MN733981</ext-link>
                </td></tr><tr><td rowspan="1" colspan="1">
                  <italic>
                    <tp:taxon-name><tp:taxon-name-part taxon-name-part-type="genus" reg="Coniocarpon">C.</tp:taxon-name-part> <tp:taxon-name-part taxon-name-part-type="species" reg="cinnabarinum">cinnabarinum</tp:taxon-name-part></tp:taxon-name>
                  </italic>
                </td><td rowspan="1" colspan="1">Norway</td><td rowspan="1" colspan="1">TRH: L-29000</td><td rowspan="1" colspan="1">
                  <ext-link xmlns:xlink="http://www.w3.org/1999/xlink" xlink:href="MN733980" ext-link-type="gen" xlink:type="simple">MN733980</ext-link>
                </td></tr><tr><td rowspan="1" colspan="1">
                  <italic>
                    <tp:taxon-name><tp:taxon-name-part taxon-name-part-type="genus" reg="Coniocarpon">C.</tp:taxon-name-part> <tp:taxon-name-part taxon-name-part-type="species" reg="cuspidans">cuspidans</tp:taxon-name-part></tp:taxon-name>
                  </italic>
                </td><td rowspan="1" colspan="1">Norway</td><td rowspan="1" colspan="1">TRH: L-29025</td><td rowspan="1" colspan="1">
                  <ext-link xmlns:xlink="http://www.w3.org/1999/xlink" xlink:href="MN733976" ext-link-type="gen" xlink:type="simple">MN733976</ext-link>
                </td></tr><tr><td rowspan="1" colspan="1">
                  <italic>
                    <tp:taxon-name><tp:taxon-name-part taxon-name-part-type="genus" reg="Coniocarpon">C.</tp:taxon-name-part> <tp:taxon-name-part taxon-name-part-type="species" reg="cuspidans">cuspidans</tp:taxon-name-part></tp:taxon-name>
                  </italic>
                </td><td rowspan="1" colspan="1">Norway</td><td rowspan="1" colspan="1">TRH: L-29022</td><td rowspan="1" colspan="1">
                  <ext-link xmlns:xlink="http://www.w3.org/1999/xlink" xlink:href="MN733974" ext-link-type="gen" xlink:type="simple">MN733974</ext-link>
                </td></tr><tr><td rowspan="1" colspan="1">
                  <italic>
                    <tp:taxon-name><tp:taxon-name-part taxon-name-part-type="genus" reg="Coniocarpon">C.</tp:taxon-name-part> <tp:taxon-name-part taxon-name-part-type="species" reg="fallax">fallax</tp:taxon-name-part></tp:taxon-name>
                  </italic>
                </td><td rowspan="1" colspan="1">Norway</td><td rowspan="1" colspan="1">TRH: L-29028</td><td rowspan="1" colspan="1">
                  <ext-link xmlns:xlink="http://www.w3.org/1999/xlink" xlink:href="MN733965" ext-link-type="gen" xlink:type="simple">MN733965</ext-link>
                </td></tr><tr><td rowspan="1" colspan="1">
                  <italic>
                    <tp:taxon-name><tp:taxon-name-part taxon-name-part-type="genus" reg="Coniocarpon">C.</tp:taxon-name-part> <tp:taxon-name-part taxon-name-part-type="species" reg="fallax">fallax</tp:taxon-name-part></tp:taxon-name>
                  </italic>
                </td><td rowspan="1" colspan="1">Norway</td><td rowspan="1" colspan="1">TRH: L-29027</td><td rowspan="1" colspan="1">
                  <ext-link xmlns:xlink="http://www.w3.org/1999/xlink" xlink:href="MN733964" ext-link-type="gen" xlink:type="simple">MN733964</ext-link>
                </td></tr><tr><td rowspan="1" colspan="1">
                  <italic>
                    <tp:taxon-name><tp:taxon-name-part taxon-name-part-type="genus" reg="Crypthonia">Crypthonia</tp:taxon-name-part> <tp:taxon-name-part taxon-name-part-type="species" reg="palaeotropica">palaeotropica</tp:taxon-name-part></tp:taxon-name>
                  </italic>
                </td><td rowspan="1" colspan="1">Uganda</td><td rowspan="1" colspan="1">Frisch11Ug26B</td><td rowspan="1" colspan="1">
                  <ext-link xmlns:xlink="http://www.w3.org/1999/xlink" xlink:href="KP870145" ext-link-type="gen" xlink:type="simple">KP870145</ext-link>
                </td></tr><tr><td rowspan="1" colspan="1">
                  <italic>
                    <tp:taxon-name><tp:taxon-name-part taxon-name-part-type="genus" reg="Crypthonia">C.</tp:taxon-name-part> <tp:taxon-name-part taxon-name-part-type="species" reg="palaeotropica">palaeotropica</tp:taxon-name-part></tp:taxon-name>
                  </italic>
                </td><td rowspan="1" colspan="1">Uganda</td><td rowspan="1" colspan="1">Frisch 11/Ug457</td><td rowspan="1" colspan="1">
                  <ext-link xmlns:xlink="http://www.w3.org/1999/xlink" xlink:href="KJ850961" ext-link-type="gen" xlink:type="simple">KJ850961</ext-link>
                </td></tr><tr><td rowspan="1" colspan="1">
                  <italic>
                    <tp:taxon-name><tp:taxon-name-part taxon-name-part-type="genus" reg="Cryptophaea">Cryptophaea</tp:taxon-name-part> <tp:taxon-name-part taxon-name-part-type="species" reg="phaeospora">phaeospora</tp:taxon-name-part></tp:taxon-name>
                  </italic>
                </td><td rowspan="1" colspan="1">DRC</td><td rowspan="1" colspan="1">Van den Broeck 5809</td><td rowspan="1" colspan="1">
                  <ext-link xmlns:xlink="http://www.w3.org/1999/xlink" xlink:href="KX077541" ext-link-type="gen" xlink:type="simple">KX077541</ext-link>
                </td></tr><tr><td rowspan="1" colspan="1">
                  <italic>
                    <tp:taxon-name><tp:taxon-name-part taxon-name-part-type="genus" reg="Cryptophaea">C.</tp:taxon-name-part> <tp:taxon-name-part taxon-name-part-type="species" reg="phaeospora">phaeospora</tp:taxon-name-part></tp:taxon-name>
                  </italic>
                </td><td rowspan="1" colspan="1">DRC</td><td rowspan="1" colspan="1">Van den Broeck 5964</td><td rowspan="1" colspan="1">
                  <ext-link xmlns:xlink="http://www.w3.org/1999/xlink" xlink:href="KX077540" ext-link-type="gen" xlink:type="simple">KX077540</ext-link>
                </td></tr><tr><td rowspan="1" colspan="1">
                  <italic>
                    <tp:taxon-name><tp:taxon-name-part taxon-name-part-type="genus" reg="Cryptothecia">Cryptothecia</tp:taxon-name-part> <tp:taxon-name-part taxon-name-part-type="species" reg="bartlettii">bartlettii</tp:taxon-name-part></tp:taxon-name>
                  </italic>
                </td><td rowspan="1" colspan="1">China</td><td rowspan="1" colspan="1">20220297</td><td rowspan="1" colspan="1">
                  <ext-link xmlns:xlink="http://www.w3.org/1999/xlink" xlink:href="PP051262" ext-link-type="gen" xlink:type="simple">PP051262</ext-link>
                </td></tr><tr><td rowspan="1" colspan="1">
                  <italic>
                    <tp:taxon-name><tp:taxon-name-part taxon-name-part-type="genus" reg="Cryptothecia">C.</tp:taxon-name-part> <tp:taxon-name-part taxon-name-part-type="species" reg="bartlettii">bartlettii</tp:taxon-name-part></tp:taxon-name>
                  </italic>
                </td><td rowspan="1" colspan="1">China</td><td rowspan="1" colspan="1">20220275</td><td rowspan="1" colspan="1">
                  <ext-link xmlns:xlink="http://www.w3.org/1999/xlink" xlink:href="PP051261" ext-link-type="gen" xlink:type="simple">PP051261</ext-link>
                </td></tr><tr><td rowspan="1" colspan="1">
                  <italic>
                    <tp:taxon-name><tp:taxon-name-part taxon-name-part-type="genus" reg="Cryptothecia">C.</tp:taxon-name-part> <tp:taxon-name-part taxon-name-part-type="species" reg="subnidulans">subnidulans</tp:taxon-name-part></tp:taxon-name>
                  </italic>
                </td><td rowspan="1" colspan="1">Guyana</td><td rowspan="1" colspan="1">Joensson Guyana 6a</td><td rowspan="1" colspan="1">
                  <ext-link xmlns:xlink="http://www.w3.org/1999/xlink" xlink:href="KJ850953" ext-link-type="gen" xlink:type="simple">KJ850953</ext-link>
                </td></tr><tr><td rowspan="1" colspan="1">
                  <italic>
                    <tp:taxon-name><tp:taxon-name-part taxon-name-part-type="genus" reg="Cryptothecia">C.</tp:taxon-name-part> <tp:taxon-name-part taxon-name-part-type="species" reg="subnidulans">subnidulans</tp:taxon-name-part></tp:taxon-name>
                  </italic>
                </td><td rowspan="1" colspan="1">Réunion</td><td rowspan="1" colspan="1">v.d. Boom 40613</td><td rowspan="1" colspan="1">
                  <ext-link xmlns:xlink="http://www.w3.org/1999/xlink" xlink:href="KJ850952" ext-link-type="gen" xlink:type="simple">KJ850952</ext-link>
                </td></tr><tr><td rowspan="1" colspan="1">
                  <italic>
                    <tp:taxon-name><tp:taxon-name-part taxon-name-part-type="genus" reg="Diarthonis">Diarthonis</tp:taxon-name-part> <tp:taxon-name-part taxon-name-part-type="species" reg="spadicea">spadicea</tp:taxon-name-part></tp:taxon-name>
                  </italic>
                </td><td rowspan="1" colspan="1">Czech Republic</td><td rowspan="1" colspan="1">PRA-Vondrak25620</td><td rowspan="1" colspan="1">
                  <ext-link xmlns:xlink="http://www.w3.org/1999/xlink" xlink:href="OQ646095" ext-link-type="gen" xlink:type="simple">OQ646095</ext-link>
                </td></tr><tr><td rowspan="1" colspan="1">
                  <italic>
                    <tp:taxon-name><tp:taxon-name-part taxon-name-part-type="genus" reg="Diarthonis">D.</tp:taxon-name-part> <tp:taxon-name-part taxon-name-part-type="species" reg="spadicea">spadicea</tp:taxon-name-part></tp:taxon-name>
                  </italic>
                </td><td rowspan="1" colspan="1">Austria</td><td rowspan="1" colspan="1">PRA-Vondrak26040</td><td rowspan="1" colspan="1">
                  <ext-link xmlns:xlink="http://www.w3.org/1999/xlink" xlink:href="OQ682860" ext-link-type="gen" xlink:type="simple">OQ682860</ext-link>
                </td></tr><tr><td rowspan="1" colspan="1">
                  <italic>
                    <tp:taxon-name><tp:taxon-name-part taxon-name-part-type="genus" reg="Glomerulophoron">Glomerulophoron</tp:taxon-name-part> <tp:taxon-name-part taxon-name-part-type="species" reg="mauritiae">mauritiae</tp:taxon-name-part></tp:taxon-name>
                  </italic>
                </td><td rowspan="1" colspan="1">Mauritius</td><td rowspan="1" colspan="1">Ertz19164</td><td rowspan="1" colspan="1">
                  <ext-link xmlns:xlink="http://www.w3.org/1999/xlink" xlink:href="KP870153" ext-link-type="gen" xlink:type="simple">KP870153</ext-link>
                </td></tr><tr><td rowspan="1" colspan="1">
                  <italic>
                    <tp:taxon-name><tp:taxon-name-part taxon-name-part-type="genus" reg="Herpothallon">Herpothallon</tp:taxon-name-part> <tp:taxon-name-part taxon-name-part-type="species" reg="echinatum">echinatum</tp:taxon-name-part></tp:taxon-name>
                  </italic>
                </td><td rowspan="1" colspan="1">China</td><td rowspan="1" colspan="1">20211610</td><td rowspan="1" colspan="1">
                  <ext-link xmlns:xlink="http://www.w3.org/1999/xlink" xlink:href="OQ676540" ext-link-type="gen" xlink:type="simple">OQ676540</ext-link>
                </td></tr><tr><td rowspan="1" colspan="1">
                  <italic>
                    <tp:taxon-name><tp:taxon-name-part taxon-name-part-type="genus" reg="Herpothallon">H.</tp:taxon-name-part> <tp:taxon-name-part taxon-name-part-type="species" reg="echinatum">echinatum</tp:taxon-name-part></tp:taxon-name>
                  </italic>
                </td><td rowspan="1" colspan="1">China</td><td rowspan="1" colspan="1">20220494</td><td rowspan="1" colspan="1">
                  <ext-link xmlns:xlink="http://www.w3.org/1999/xlink" xlink:href="OQ676537" ext-link-type="gen" xlink:type="simple">OQ676537</ext-link>
                </td></tr><tr><td rowspan="1" colspan="1">
                  <italic>
                    <tp:taxon-name><tp:taxon-name-part taxon-name-part-type="genus" reg="Herpothallon">H.</tp:taxon-name-part> <tp:taxon-name-part taxon-name-part-type="species" reg="lilacinum">lilacinum</tp:taxon-name-part></tp:taxon-name>
                  </italic>
                </td><td rowspan="1" colspan="1">China</td><td rowspan="1" colspan="1">20220090</td><td rowspan="1" colspan="1">
                  <ext-link xmlns:xlink="http://www.w3.org/1999/xlink" xlink:href="OQ676532" ext-link-type="gen" xlink:type="simple">OQ676532</ext-link>
                </td></tr><tr><td rowspan="1" colspan="1">
                  <italic>
                    <tp:taxon-name><tp:taxon-name-part taxon-name-part-type="genus" reg="Herpothallon">H.</tp:taxon-name-part> <tp:taxon-name-part taxon-name-part-type="species" reg="lilacinum">lilacinum</tp:taxon-name-part></tp:taxon-name>
                  </italic>
                </td><td rowspan="1" colspan="1">China</td><td rowspan="1" colspan="1">20220240</td><td rowspan="1" colspan="1">
                  <ext-link xmlns:xlink="http://www.w3.org/1999/xlink" xlink:href="OQ676529" ext-link-type="gen" xlink:type="simple">OQ676529</ext-link>
                </td></tr><tr><td rowspan="1" colspan="1">
                  <italic>
                    <tp:taxon-name><tp:taxon-name-part taxon-name-part-type="genus" reg="Herpothallon">H.</tp:taxon-name-part> <tp:taxon-name-part taxon-name-part-type="species" reg="tomentosum">tomentosum</tp:taxon-name-part></tp:taxon-name>
                  </italic>
                </td><td rowspan="1" colspan="1">China</td><td rowspan="1" colspan="1">20222313</td><td rowspan="1" colspan="1">
                  <ext-link xmlns:xlink="http://www.w3.org/1999/xlink" xlink:href="OQ676539" ext-link-type="gen" xlink:type="simple">OQ676539</ext-link>
                </td></tr><tr><td rowspan="1" colspan="1">
                  <italic>
                    <tp:taxon-name><tp:taxon-name-part taxon-name-part-type="genus" reg="Herpothallon">H.</tp:taxon-name-part> <tp:taxon-name-part taxon-name-part-type="species" reg="tomentosum">tomentosum</tp:taxon-name-part></tp:taxon-name>
                  </italic>
                </td><td rowspan="1" colspan="1">China</td><td rowspan="1" colspan="1">20220565</td><td rowspan="1" colspan="1">
                  <ext-link xmlns:xlink="http://www.w3.org/1999/xlink" xlink:href="OQ676538" ext-link-type="gen" xlink:type="simple">OQ676538</ext-link>
                </td></tr><tr><td rowspan="1" colspan="1">
                  <italic>
                    <tp:taxon-name><tp:taxon-name-part taxon-name-part-type="genus" reg="Inoderma">Inoderma</tp:taxon-name-part> <tp:taxon-name-part taxon-name-part-type="species" reg="nipponicum">nipponicum</tp:taxon-name-part></tp:taxon-name>
                  </italic>
                </td><td rowspan="1" colspan="1">Japan</td><td rowspan="1" colspan="1">Kashiwadani50746</td><td rowspan="1" colspan="1">
                  <ext-link xmlns:xlink="http://www.w3.org/1999/xlink" xlink:href="KP870149" ext-link-type="gen" xlink:type="simple">KP870149</ext-link>
                </td></tr><tr><td rowspan="1" colspan="1">
                  <italic>
                    <tp:taxon-name><tp:taxon-name-part taxon-name-part-type="genus" reg="Inoderma">I.</tp:taxon-name-part> <tp:taxon-name-part taxon-name-part-type="species" reg="nipponicum">nipponicum</tp:taxon-name-part></tp:taxon-name>
                  </italic>
                </td><td rowspan="1" colspan="1">Japan</td><td rowspan="1" colspan="1">Frisch13Jp31</td><td rowspan="1" colspan="1">
                  <ext-link xmlns:xlink="http://www.w3.org/1999/xlink" xlink:href="KP870148" ext-link-type="gen" xlink:type="simple">KP870148</ext-link>
                </td></tr><tr><td rowspan="1" colspan="1">
                  <italic>
                    <tp:taxon-name><tp:taxon-name-part taxon-name-part-type="genus" reg="Inoderma">I.</tp:taxon-name-part> <tp:taxon-name-part taxon-name-part-type="species" reg="sorediatum">sorediatum</tp:taxon-name-part></tp:taxon-name>
                  </italic>
                </td><td rowspan="1" colspan="1">Czech Republic</td><td rowspan="1" colspan="1">PRA-Vondrak23869</td><td rowspan="1" colspan="1">
                  <ext-link xmlns:xlink="http://www.w3.org/1999/xlink" xlink:href="OQ646251" ext-link-type="gen" xlink:type="simple">OQ646251</ext-link>
                </td></tr><tr><td rowspan="1" colspan="1">
                  <italic>
                    <tp:taxon-name><tp:taxon-name-part taxon-name-part-type="genus" reg="Inoderma">I.</tp:taxon-name-part> <tp:taxon-name-part taxon-name-part-type="species" reg="sorediatum">sorediatum</tp:taxon-name-part></tp:taxon-name>
                  </italic>
                </td><td rowspan="1" colspan="1">Czech Republic</td><td rowspan="1" colspan="1">PRA-Vondrak25903</td><td rowspan="1" colspan="1">
                  <ext-link xmlns:xlink="http://www.w3.org/1999/xlink" xlink:href="OQ646250" ext-link-type="gen" xlink:type="simple">OQ646250</ext-link>
                </td></tr><tr><td rowspan="1" colspan="1">
                  <italic>
                    <tp:taxon-name><tp:taxon-name-part taxon-name-part-type="genus" reg="Inoderma">I.</tp:taxon-name-part> <tp:taxon-name-part taxon-name-part-type="species" reg="subabietinum">subabietinum</tp:taxon-name-part></tp:taxon-name>
                  </italic>
                </td><td rowspan="1" colspan="1">Azores</td><td rowspan="1" colspan="1">Ertz16885</td><td rowspan="1" colspan="1">
                  <ext-link xmlns:xlink="http://www.w3.org/1999/xlink" xlink:href="KP870150" ext-link-type="gen" xlink:type="simple">KP870150</ext-link>
                </td></tr><tr><td rowspan="1" colspan="1">
                  <italic>
                    <tp:taxon-name><tp:taxon-name-part taxon-name-part-type="genus" reg="Leprantha">Leprantha</tp:taxon-name-part> <tp:taxon-name-part taxon-name-part-type="species" reg="cinereopruinosa">cinereopruinosa</tp:taxon-name-part></tp:taxon-name>
                  </italic>
                </td><td rowspan="1" colspan="1">Poland</td><td rowspan="1" colspan="1">Kukwa 17127</td><td rowspan="1" colspan="1">
                  <ext-link xmlns:xlink="http://www.w3.org/1999/xlink" xlink:href="MG207692" ext-link-type="gen" xlink:type="simple">MG207692</ext-link>
                </td></tr><tr><td rowspan="1" colspan="1">
                  <italic>
                    <tp:taxon-name><tp:taxon-name-part taxon-name-part-type="genus" reg="Myriostigma">Myriostigma</tp:taxon-name-part> <tp:taxon-name-part taxon-name-part-type="species" reg="candidum">candidum</tp:taxon-name-part></tp:taxon-name>
                  </italic>
                </td><td rowspan="1" colspan="1">Gabon</td><td rowspan="1" colspan="1">Ertz 9260</td><td rowspan="1" colspan="1">
                  <ext-link xmlns:xlink="http://www.w3.org/1999/xlink" xlink:href="EU704052" ext-link-type="gen" xlink:type="simple">EU704052</ext-link>
                </td></tr><tr><td rowspan="1" colspan="1">
                  <italic>
                    <tp:taxon-name><tp:taxon-name-part taxon-name-part-type="genus" reg="Myriostigma">M.</tp:taxon-name-part> <tp:taxon-name-part taxon-name-part-type="species" reg="candidum">candidum</tp:taxon-name-part></tp:taxon-name>
                  </italic>
                </td><td rowspan="1" colspan="1">Uganda</td><td rowspan="1" colspan="1">Frisch 11/Ug125</td><td rowspan="1" colspan="1">
                  <ext-link xmlns:xlink="http://www.w3.org/1999/xlink" xlink:href="KJ850959" ext-link-type="gen" xlink:type="simple">KJ850959</ext-link>
                </td></tr><tr><td rowspan="1" colspan="1">
                  <italic>
                    <tp:taxon-name><tp:taxon-name-part taxon-name-part-type="genus" reg="Pachnolepia">Pachnolepia</tp:taxon-name-part> <tp:taxon-name-part taxon-name-part-type="species" reg="pruinata">pruinata</tp:taxon-name-part></tp:taxon-name>
                  </italic>
                </td><td rowspan="1" colspan="1">Sweden</td><td rowspan="1" colspan="1">Frisch 11/Se34</td><td rowspan="1" colspan="1">
                  <ext-link xmlns:xlink="http://www.w3.org/1999/xlink" xlink:href="KJ850967" ext-link-type="gen" xlink:type="simple">KJ850967</ext-link>
                </td></tr><tr><td rowspan="1" colspan="1">
                  <italic>
                    <tp:taxon-name><tp:taxon-name-part taxon-name-part-type="genus" reg="Reichlingia">Reichlingia</tp:taxon-name-part> <tp:taxon-name-part taxon-name-part-type="species" reg="leopoldii">leopoldii</tp:taxon-name-part></tp:taxon-name>
                  </italic>
                </td><td rowspan="1" colspan="1">Belgium</td><td rowspan="1" colspan="1">Ertz 13294</td><td rowspan="1" colspan="1">
                  <ext-link xmlns:xlink="http://www.w3.org/1999/xlink" xlink:href="JF830774" ext-link-type="gen" xlink:type="simple">JF830774</ext-link>
                </td></tr><tr><td rowspan="1" colspan="1">
                  <italic>
                    <tp:taxon-name><tp:taxon-name-part taxon-name-part-type="genus" reg="Reichlingia">R.</tp:taxon-name-part> <tp:taxon-name-part taxon-name-part-type="species" reg="leopoldii">leopoldii</tp:taxon-name-part></tp:taxon-name>
                  </italic>
                </td><td rowspan="1" colspan="1">Belgium</td><td rowspan="1" colspan="1">Ertz 13293</td><td rowspan="1" colspan="1">
                  <ext-link xmlns:xlink="http://www.w3.org/1999/xlink" xlink:href="JF830773" ext-link-type="gen" xlink:type="simple">JF830773</ext-link>
                </td></tr><tr><td rowspan="1" colspan="1">
                  <italic>
                    <tp:taxon-name><tp:taxon-name-part taxon-name-part-type="genus" reg="Snippocia">Snippocia</tp:taxon-name-part> <tp:taxon-name-part taxon-name-part-type="species" reg="nivea">nivea</tp:taxon-name-part></tp:taxon-name>
                  </italic>
                </td><td rowspan="1" colspan="1">England</td><td rowspan="1" colspan="1">Sanderson 2180</td><td rowspan="1" colspan="1">
                  <ext-link xmlns:xlink="http://www.w3.org/1999/xlink" xlink:href="MG207694" ext-link-type="gen" xlink:type="simple">MG207694</ext-link>
                </td></tr><tr><td rowspan="1" colspan="1">
                  <italic>
                    <tp:taxon-name><tp:taxon-name-part taxon-name-part-type="genus" reg="Snippocia">S.</tp:taxon-name-part> <tp:taxon-name-part taxon-name-part-type="species" reg="nivea">nivea</tp:taxon-name-part></tp:taxon-name>
                  </italic>
                </td><td rowspan="1" colspan="1">England</td><td rowspan="1" colspan="1">Sanderson 2179</td><td rowspan="1" colspan="1">
                  <ext-link xmlns:xlink="http://www.w3.org/1999/xlink" xlink:href="MG207693" ext-link-type="gen" xlink:type="simple">MG207693</ext-link>
                </td></tr><tr><td rowspan="1" colspan="1">
                  <italic>
                    <tp:taxon-name><tp:taxon-name-part taxon-name-part-type="genus" reg="Sporodophoron">Sporodophoron</tp:taxon-name-part> <tp:taxon-name-part taxon-name-part-type="species" reg="cretaceum">cretaceum</tp:taxon-name-part></tp:taxon-name>
                  </italic>
                </td><td rowspan="1" colspan="1">France</td><td rowspan="1" colspan="1">Ertz17592</td><td rowspan="1" colspan="1">
                  <ext-link xmlns:xlink="http://www.w3.org/1999/xlink" xlink:href="KP870152" ext-link-type="gen" xlink:type="simple">KP870152</ext-link>
                </td></tr><tr><td rowspan="1" colspan="1">
                  <italic>
                    <tp:taxon-name><tp:taxon-name-part taxon-name-part-type="genus" reg="Sporodophoron">S.</tp:taxon-name-part> <tp:taxon-name-part taxon-name-part-type="species" reg="cretaceum">cretaceum</tp:taxon-name-part></tp:taxon-name>
                  </italic>
                </td><td rowspan="1" colspan="1">France</td><td rowspan="1" colspan="1">Ertz17547</td><td rowspan="1" colspan="1">
                  <ext-link xmlns:xlink="http://www.w3.org/1999/xlink" xlink:href="KP870151" ext-link-type="gen" xlink:type="simple">KP870151</ext-link>
                </td></tr><tr><td rowspan="1" colspan="1">
                  <italic>
                    <tp:taxon-name><tp:taxon-name-part taxon-name-part-type="genus" reg="Sporodophoron">S.</tp:taxon-name-part> <tp:taxon-name-part taxon-name-part-type="species" reg="gossypinum">gossypinum</tp:taxon-name-part></tp:taxon-name>
                  </italic>
                </td><td rowspan="1" colspan="1">Japan</td><td rowspan="1" colspan="1">Frisch12Jp197</td><td rowspan="1" colspan="1">
                  <ext-link xmlns:xlink="http://www.w3.org/1999/xlink" xlink:href="KP870156" ext-link-type="gen" xlink:type="simple">KP870156</ext-link>
                </td></tr><tr><td rowspan="1" colspan="1">
                  <italic>
                    <tp:taxon-name><tp:taxon-name-part taxon-name-part-type="genus" reg="Sporodophoron">S.</tp:taxon-name-part> <tp:taxon-name-part taxon-name-part-type="species" reg="gossypinum">gossypinum</tp:taxon-name-part></tp:taxon-name>
                  </italic>
                </td><td rowspan="1" colspan="1">Japan</td><td rowspan="1" colspan="1">Frisch12Jp233</td><td rowspan="1" colspan="1">
                  <ext-link xmlns:xlink="http://www.w3.org/1999/xlink" xlink:href="KP870155" ext-link-type="gen" xlink:type="simple">KP870155</ext-link>
                </td></tr><tr><td rowspan="1" colspan="1">
                  <italic>
                    <tp:taxon-name><tp:taxon-name-part taxon-name-part-type="genus" reg="Sporodophoron">S.</tp:taxon-name-part> <tp:taxon-name-part taxon-name-part-type="species" reg="primorskiense">primorskiense</tp:taxon-name-part></tp:taxon-name>
                  </italic>
                </td><td rowspan="1" colspan="1">Japan</td><td rowspan="1" colspan="1">Ohmura10607</td><td rowspan="1" colspan="1">
                  <ext-link xmlns:xlink="http://www.w3.org/1999/xlink" xlink:href="LC086299" ext-link-type="gen" xlink:type="simple">LC086299</ext-link>
                </td></tr><tr><td rowspan="1" colspan="1">
                  <italic>
                    <tp:taxon-name><tp:taxon-name-part taxon-name-part-type="genus" reg="Sporodophoron">S.</tp:taxon-name-part> <tp:taxon-name-part taxon-name-part-type="species" reg="primorskiense">primorskiense</tp:taxon-name-part></tp:taxon-name>
                  </italic>
                </td><td rowspan="1" colspan="1">Russia</td><td rowspan="1" colspan="1">Ohmura10509</td><td rowspan="1" colspan="1">
                  <ext-link xmlns:xlink="http://www.w3.org/1999/xlink" xlink:href="KP870157" ext-link-type="gen" xlink:type="simple">KP870157</ext-link>
                </td></tr><tr><td rowspan="1" colspan="1">
                  <italic>
                    <tp:taxon-name><tp:taxon-name-part taxon-name-part-type="genus" reg="Stirtonia">Stirtonia</tp:taxon-name-part> <tp:taxon-name-part taxon-name-part-type="species" reg="neotropica">neotropica</tp:taxon-name-part></tp:taxon-name>
                  </italic>
                </td><td rowspan="1" colspan="1">Brazil</td><td rowspan="1" colspan="1">Cáceres &amp; Aptroot 11112</td><td rowspan="1" colspan="1">
                  <ext-link xmlns:xlink="http://www.w3.org/1999/xlink" xlink:href="KP843611" ext-link-type="gen" xlink:type="simple">KP843611</ext-link>
                </td></tr><tr><td rowspan="1" colspan="1">
                  <italic>
                    <tp:taxon-name><tp:taxon-name-part taxon-name-part-type="genus" reg="Synarthonia">Synarthonia</tp:taxon-name-part> <tp:taxon-name-part taxon-name-part-type="species" reg="albopruinosa">albopruinosa</tp:taxon-name-part></tp:taxon-name>
                  </italic>
                </td><td rowspan="1" colspan="1">DRC</td><td rowspan="1" colspan="1">Van den Broeck 6086</td><td rowspan="1" colspan="1">
                  <ext-link xmlns:xlink="http://www.w3.org/1999/xlink" xlink:href="MH251873" ext-link-type="gen" xlink:type="simple">MH251873</ext-link>
                </td></tr><tr><td rowspan="1" colspan="1">
                  <italic>
                    <tp:taxon-name><tp:taxon-name-part taxon-name-part-type="genus" reg="Synarthonia">S.</tp:taxon-name-part> <tp:taxon-name-part taxon-name-part-type="species" reg="astroidestera">astroidestera</tp:taxon-name-part></tp:taxon-name>
                  </italic>
                </td><td rowspan="1" colspan="1">France</td><td rowspan="1" colspan="1">Ertz 17487</td><td rowspan="1" colspan="1">
                  <ext-link xmlns:xlink="http://www.w3.org/1999/xlink" xlink:href="MT141113" ext-link-type="gen" xlink:type="simple">MT141113</ext-link>
                </td></tr><tr><td rowspan="1" colspan="1">
                  <italic>
                    <tp:taxon-name><tp:taxon-name-part taxon-name-part-type="genus" reg="Synarthonia">S.</tp:taxon-name-part> <tp:taxon-name-part taxon-name-part-type="species" reg="aurantiacopruinosa">aurantiacopruinosa</tp:taxon-name-part></tp:taxon-name>
                  </italic>
                </td><td rowspan="1" colspan="1">DRC</td><td rowspan="1" colspan="1">Van den Broeck 5764</td><td rowspan="1" colspan="1">
                  <ext-link xmlns:xlink="http://www.w3.org/1999/xlink" xlink:href="MH251874" ext-link-type="gen" xlink:type="simple">MH251874</ext-link>
                </td></tr><tr><td rowspan="1" colspan="1">
                  <italic>
                    <tp:taxon-name><tp:taxon-name-part taxon-name-part-type="genus" reg="Synarthonia">S.</tp:taxon-name-part> <tp:taxon-name-part taxon-name-part-type="species" reg="fuscata">fuscata</tp:taxon-name-part></tp:taxon-name>
                  </italic>
                </td><td rowspan="1" colspan="1">DRC</td><td rowspan="1" colspan="1">Van den Broeck 6101</td><td rowspan="1" colspan="1">
                  <ext-link xmlns:xlink="http://www.w3.org/1999/xlink" xlink:href="MH251875" ext-link-type="gen" xlink:type="simple">MH251875</ext-link>
                </td></tr><tr><td rowspan="1" colspan="1">
                  <italic>
                    <tp:taxon-name><tp:taxon-name-part taxon-name-part-type="genus" reg="Synarthonia">S.</tp:taxon-name-part> <tp:taxon-name-part taxon-name-part-type="species" reg="inconspicua">inconspicua</tp:taxon-name-part></tp:taxon-name>
                  </italic>
                </td><td rowspan="1" colspan="1">Tanzania</td><td rowspan="1" colspan="1">Van den Broeck 7034</td><td rowspan="1" colspan="1">
                  <ext-link xmlns:xlink="http://www.w3.org/1999/xlink" xlink:href="MH251882" ext-link-type="gen" xlink:type="simple">MH251882</ext-link>
                </td></tr><tr><td rowspan="1" colspan="1">
                  <italic>
                    <tp:taxon-name><tp:taxon-name-part taxon-name-part-type="genus" reg="Synarthonia">S.</tp:taxon-name-part> <tp:taxon-name-part taxon-name-part-type="species" reg="inconspicua">inconspicua</tp:taxon-name-part></tp:taxon-name>
                  </italic>
                </td><td rowspan="1" colspan="1">Tanzania</td><td rowspan="1" colspan="1">Van den Broeck 7013B</td><td rowspan="1" colspan="1">
                  <ext-link xmlns:xlink="http://www.w3.org/1999/xlink" xlink:href="MH251881" ext-link-type="gen" xlink:type="simple">MH251881</ext-link>
                </td></tr><tr><td rowspan="1" colspan="1">
                  <bold>
                    <italic>
                      <tp:taxon-name><tp:taxon-name-part taxon-name-part-type="genus" reg="Synarthonia">S.</tp:taxon-name-part> <tp:taxon-name-part taxon-name-part-type="species" reg="inconspicua">inconspicua</tp:taxon-name-part></tp:taxon-name>
                    </italic>
                  </bold>
                </td><td rowspan="1" colspan="1">
                  <bold>China</bold>
                </td><td rowspan="1" colspan="1">
                  <bold>L 97468</bold>
                </td><td rowspan="1" colspan="1">
                  <bold>
                    <ext-link xmlns:xlink="http://www.w3.org/1999/xlink" xlink:href="PV990244" ext-link-type="gen" xlink:type="simple">PV990244</ext-link>
                  </bold>
                </td></tr><tr><td rowspan="1" colspan="1">
                  <italic>
                    <tp:taxon-name><tp:taxon-name-part taxon-name-part-type="genus" reg="Synarthonia">S.</tp:taxon-name-part> <tp:taxon-name-part taxon-name-part-type="species" reg="josephiana">josephiana</tp:taxon-name-part></tp:taxon-name>
                  </italic>
                </td><td rowspan="1" colspan="1">Madagascar</td><td rowspan="1" colspan="1">Ertz 19739B</td><td rowspan="1" colspan="1">
                  <ext-link xmlns:xlink="http://www.w3.org/1999/xlink" xlink:href="MH251876" ext-link-type="gen" xlink:type="simple">MH251876</ext-link>
                </td></tr><tr><td rowspan="1" colspan="1">
                  <italic>
                    <tp:taxon-name><tp:taxon-name-part taxon-name-part-type="genus" reg="Synarthonia">S.</tp:taxon-name-part> <tp:taxon-name-part taxon-name-part-type="species" reg="leproidica">leproidica</tp:taxon-name-part></tp:taxon-name>
                  </italic>
                </td><td rowspan="1" colspan="1">Luxembourg</td><td rowspan="1" colspan="1">Ertz 22687</td><td rowspan="1" colspan="1">
                  <ext-link xmlns:xlink="http://www.w3.org/1999/xlink" xlink:href="MT141117" ext-link-type="gen" xlink:type="simple">MT141117</ext-link>
                </td></tr><tr><td rowspan="1" colspan="1">
                  <italic>
                    <tp:taxon-name><tp:taxon-name-part taxon-name-part-type="genus" reg="Synarthonia">S.</tp:taxon-name-part> <tp:taxon-name-part taxon-name-part-type="species" reg="leproidica">leproidica</tp:taxon-name-part></tp:taxon-name>
                  </italic>
                </td><td rowspan="1" colspan="1">Luxembourg</td><td rowspan="1" colspan="1">Ertz 22685</td><td rowspan="1" colspan="1">
                  <ext-link xmlns:xlink="http://www.w3.org/1999/xlink" xlink:href="MT141115" ext-link-type="gen" xlink:type="simple">MT141115</ext-link>
                </td></tr><tr><td rowspan="1" colspan="1">
                  <italic>
                    <tp:taxon-name><tp:taxon-name-part taxon-name-part-type="genus" reg="Synarthonia">S.</tp:taxon-name-part> <tp:taxon-name-part taxon-name-part-type="species" reg="muriformis">muriformis</tp:taxon-name-part></tp:taxon-name>
                  </italic>
                </td><td rowspan="1" colspan="1">Madagascar</td><td rowspan="1" colspan="1">Ertz 19344</td><td rowspan="1" colspan="1">
                  <ext-link xmlns:xlink="http://www.w3.org/1999/xlink" xlink:href="MH251877" ext-link-type="gen" xlink:type="simple">MH251877</ext-link>
                </td></tr><tr><td rowspan="1" colspan="1">
                  <italic>
                    <tp:taxon-name><tp:taxon-name-part taxon-name-part-type="genus" reg="Synarthonia">S.</tp:taxon-name-part> <tp:taxon-name-part taxon-name-part-type="species" reg="ochracea">ochracea</tp:taxon-name-part></tp:taxon-name>
                  </italic>
                </td><td rowspan="1" colspan="1">France</td><td rowspan="1" colspan="1">Van den Broeck 6653</td><td rowspan="1" colspan="1">
                  <ext-link xmlns:xlink="http://www.w3.org/1999/xlink" xlink:href="MH251884" ext-link-type="gen" xlink:type="simple">MH251884</ext-link>
                </td></tr><tr><td rowspan="1" colspan="1">
                  <italic>
                    <tp:taxon-name><tp:taxon-name-part taxon-name-part-type="genus" reg="Synarthonia">S.</tp:taxon-name-part> <tp:taxon-name-part taxon-name-part-type="species" reg="pilosella">pilosella</tp:taxon-name-part></tp:taxon-name>
                  </italic>
                </td><td rowspan="1" colspan="1">Rwanda</td><td rowspan="1" colspan="1">Ertz 7808</td><td rowspan="1" colspan="1">
                  <ext-link xmlns:xlink="http://www.w3.org/1999/xlink" xlink:href="MH251883" ext-link-type="gen" xlink:type="simple">MH251883</ext-link>
                </td></tr><tr><td rowspan="1" colspan="1">
                  <italic>
                    <tp:taxon-name><tp:taxon-name-part taxon-name-part-type="genus" reg="Tylophoron">Tylophoron</tp:taxon-name-part> <tp:taxon-name-part taxon-name-part-type="species" reg="galapagoense">galapagoense</tp:taxon-name-part></tp:taxon-name>
                  </italic>
                </td><td rowspan="1" colspan="1">Galapagos Islands</td><td rowspan="1" colspan="1">Ertz 11794</td><td rowspan="1" colspan="1">
                  <ext-link xmlns:xlink="http://www.w3.org/1999/xlink" xlink:href="JF830777" ext-link-type="gen" xlink:type="simple">JF830777</ext-link>
                </td></tr><tr><td rowspan="1" colspan="1">
                  <italic>
                    <tp:taxon-name><tp:taxon-name-part taxon-name-part-type="genus" reg="Tylophoron">T.</tp:taxon-name-part> <tp:taxon-name-part taxon-name-part-type="species" reg="galapagoense">galapagoense</tp:taxon-name-part></tp:taxon-name>
                  </italic>
                </td><td rowspan="1" colspan="1">Galapagos Islands</td><td rowspan="1" colspan="1">Bungartz 8749</td><td rowspan="1" colspan="1">
                  <ext-link xmlns:xlink="http://www.w3.org/1999/xlink" xlink:href="JF830776" ext-link-type="gen" xlink:type="simple">JF830776</ext-link>
                </td></tr></tbody></table></table-wrap></tp:treatment-sec><ref-list><ref id="B24"><mixed-citation xmlns:xlink="http://www.w3.org/1999/xlink" xlink:type="simple">Lendemer JC (2013) Two new sterile species of <italic><tp:taxon-name><tp:taxon-name-part taxon-name-part-type="genus">Loxospora</tp:taxon-name-part></tp:taxon-name></italic> (<tp:taxon-name><tp:taxon-name-part taxon-name-part-type="family">Sarrameanaceae</tp:taxon-name-part></tp:taxon-name>: Lichenized ascomycetes) from the Mid-Atlantic Coastal Plain. Journal of the North Carolina Academy of Science 129(3): 71–81. <ext-link xlink:href="10.7572/2167-5880-129.3.71" ext-link-type="doi" xlink:type="simple">https://doi.org/10.7572/2167-5880-129.3.71</ext-link></mixed-citation></ref><ref id="B26"><mixed-citation xmlns:xlink="http://www.w3.org/1999/xlink" xlink:type="simple">Lumbsch HT, Archer AW, Elix JA (2007) A new species of <italic><tp:taxon-name><tp:taxon-name-part taxon-name-part-type="genus">Loxospora</tp:taxon-name-part></tp:taxon-name></italic> (lichenized <tp:taxon-name><tp:taxon-name-part taxon-name-part-type="phylum">Ascomycota</tp:taxon-name-part></tp:taxon-name>: <tp:taxon-name><tp:taxon-name-part taxon-name-part-type="family">Sarrameanaceae</tp:taxon-name-part></tp:taxon-name>) from Australia. Lichenologist (London, England) 39(6): 509–517. <ext-link xlink:href="10.1017/S0024282907007153" ext-link-type="doi" xlink:type="simple">https://doi.org/10.1017/S0024282907007153</ext-link></mixed-citation></ref></ref-list></tp:taxon-treatment>
