# Supplementary material for: Two new lichenized species and a new record from Guizhou, China
Source: MycoKeys. 2026 Feb 4;128:73–96. doi: 10.3897/mycokeys.128.170469 (PMC12895180; doi:10.3897/mycokeys.128.170469)
Supplement: XML Treatment for Coniocarpon chishuiense [file mycokeys.128.170469-treatment2.xml]

<!DOCTYPE tp:taxon-treatment
  PUBLIC "-//TaxonX//DTD Taxonomic Treatment Publishing DTD v0 20100105//EN" "tax-treatment-NSO.dtd">
<tp:taxon-treatment xmlns:tp="http://www.plazi.org/taxpub"><tp:treatment-meta><kwd-group><label>Taxon classification</label><kwd>
                <named-content content-type="kingdom">Fungi</named-content>
              </kwd><kwd>
                <named-content content-type="order">Arthoniales</named-content>
              </kwd><kwd>
                <named-content content-type="family">Arthoniaceae</named-content>
              </kwd></kwd-group><mixed-citation publication-type="journal"><person-group><name><surname>He</surname><given-names>Lin-Zhi</given-names></name><name><surname>Wu</surname><given-names>Wei</given-names></name><name><surname>Bo</surname><given-names>He-Yun</given-names></name><name><surname>Chai</surname><given-names>Lin-Shan</given-names></name><name><surname>Jayawardena</surname><given-names>Ruvishika S.</given-names></name><name><surname>Liang</surname><given-names>Sheng</given-names></name><name><surname>Meng</surname><given-names>Qing-Feng</given-names></name><name><surname>Fu</surname><given-names>Shao-Bin</given-names></name></person-group><article-title>Two new lichenized species and a new record from Guizhou, China</article-title><source>MycoKeys</source><day>04</day><month>02</month><year>2026</year><volume>128</volume><fpage>73</fpage><lpage>96</lpage><pub-id pub-id-type="doi">10.3897/mycokeys.128.170469</pub-id></mixed-citation></tp:treatment-meta><tp:nomenclature><tp:taxon-name><object-id xmlns:xlink="http://www.w3.org/1999/xlink" content-type="arpha" xlink:type="simple">CE920A83-D7A5-55DE-BE86-A52CB023290A</object-id>
                    		<tp:taxon-name-part taxon-name-part-type="genus" reg="Coniocarpon">Coniocarpon</tp:taxon-name-part> <tp:taxon-name-part taxon-name-part-type="species" reg="chishuiense">chishuiense</tp:taxon-name-part>
                    	
                    		<object-id xmlns:xlink="http://www.w3.org/1999/xlink" xlink:type="simple">Index Fungorum: IF904119</object-id>
                    		<object-id xmlns:xlink="http://www.w3.org/1999/xlink" xlink:type="simple">Facesoffungi: FoF18009</object-id>
                    	</tp:taxon-name><tp:taxon-authority>Lin-Zhi He &amp; Shao-Bin Fu</tp:taxon-authority><tp:taxon-status xmlns:xlink="http://www.w3.org/1999/xlink" xlink:type="simple">sp. nov.</tp:taxon-status><xref ref-type="fig" rid="F4">Fig. 4</xref></tp:nomenclature><tp:treatment-sec sec-type="Etymology"><title>Etymology.</title><p>The specific epithet <tp:taxon-name><tp:taxon-name-part taxon-name-part-type="genus" reg="Coniocarpon"/><tp:taxon-name-part taxon-name-part-type="species">chishuiense</tp:taxon-name-part></tp:taxon-name> refers to the location (Chishui City) where the holotype was collected.</p><fig id="F4" position="float" orientation="portrait"><object-id xmlns:xlink="http://www.w3.org/1999/xlink" content-type="doi" xlink:type="simple">10.3897/mycokeys.128.170469.figure4</object-id><object-id xmlns:xlink="http://www.w3.org/1999/xlink" content-type="arpha" xlink:type="simple">EF237637-496A-5B63-8241-FF56B8EE744E</object-id><label>Figure 4.</label><caption><p><italic><tp:taxon-name><tp:taxon-name-part taxon-name-part-type="genus" reg="Coniocarpon">Coniocarpon</tp:taxon-name-part> <tp:taxon-name-part taxon-name-part-type="species" reg="chishuiense">chishuiense</tp:taxon-name-part></tp:taxon-name></italic> (<abbrev xmlns:xlink="http://www.w3.org/1999/xlink" content-type="institution" xlink:title="Lichen Herbarium Kunming Institute of Botany" xlink:type="simple">KUN-L</abbrev> 97467, holotype). <bold>A, B</bold>. Thallus with ascomata; <bold>C</bold>. Cross section of apothecium; <bold>D</bold>. Ascus (in water); <bold>E</bold>. Ascus (in IKI); <bold>F, G</bold>. Ascospores (in water); <bold>H</bold>. Ascospores (in <abbrev xmlns:xlink="http://www.w3.org/1999/xlink" xlink:title="10% potassium hydroxide solution" xlink:type="simple">KOH</abbrev>); <bold>I</bold>. Ascospores (in IKI). Scale bars: 1 mm (<bold>A, B</bold>); 50 µm (<bold>C</bold>); 20 µm (<bold>D–I</bold>).</p></caption><graphic xmlns:xlink="http://www.w3.org/1999/xlink" xlink:href="mycokeys-128-073-g004.jpg" id="oo_1527264.jpg" position="float" orientation="portrait" xlink:type="simple"><uri content-type="original_file" xlink:type="simple">https://binary.pensoft.net/fig/1527264</uri></graphic></fig></tp:treatment-sec><tp:treatment-sec sec-type="Holotype"><title>Holotype.</title><p><abbrev xmlns:xlink="http://www.w3.org/1999/xlink" content-type="institution" xlink:title="Lichen Herbarium Kunming Institute of Botany" xlink:type="simple">KUN-L</abbrev> 97467</p></tp:treatment-sec><tp:treatment-sec sec-type="GenBank"><title>GenBank.</title><p><ext-link xmlns:xlink="http://www.w3.org/1999/xlink" xlink:href="PV990242" ext-link-type="gen" xlink:type="simple">PV990242</ext-link> (<abbrev xmlns:xlink="http://www.w3.org/1999/xlink" xlink:title="internal transcribed spacer region of rDNA" xlink:type="simple">ITS</abbrev>, <abbrev xmlns:xlink="http://www.w3.org/1999/xlink" content-type="institution" xlink:title="Lichen Herbarium Kunming Institute of Botany" xlink:type="simple">KUN-L</abbrev> 97467); <ext-link xmlns:xlink="http://www.w3.org/1999/xlink" xlink:href="PV990243" ext-link-type="gen" xlink:type="simple">PV990243</ext-link> (<abbrev xmlns:xlink="http://www.w3.org/1999/xlink" xlink:title="mitochondrial small subunit rRNA" xlink:type="simple">mtSSU</abbrev>, <abbrev xmlns:xlink="http://www.w3.org/1999/xlink" content-type="institution" xlink:title="Lichen Herbarium Kunming Institute of Botany" xlink:type="simple">KUN-L</abbrev> 97467)</p></tp:treatment-sec><tp:treatment-sec sec-type="Description"><title>Description.</title><p><bold><italic>Sexual morph</italic>: <italic>Thallus</italic></bold> crustose, thin, olive, rough, dull, with obvious edge. <bold><italic>Apothecia</italic></bold> irregularly rounded to elliptical, numerous, convex, sessile, with steeply dipping, emergent from thallus, 0.3–0.5 mm × 0.2–0.3 mm, solitary or forming loose to dense. <bold><italic>Disc</italic></bold> sepia, epruinose, flat to weakly convex. <bold><italic>Exciple</italic></bold> brown, uncarbonized. <bold><italic>Epihymenium</italic></bold> brown, 28–39 μm tall, I+ blue, K–. <bold><italic>Hymenium</italic></bold> is hyaline to reddish brown, not inspersed, 104–165 μm tall, I+ blue then turning red, K–. <bold><italic>Hypothecium</italic></bold> brown, 31–48 μm tall, I+ blue, K–. <bold><italic>Paraphyses</italic></bold> simple, unbranched, with colorless apices. <bold><italic>Asci</italic></bold> 8-spored, hyaline, long obpyriform to clavate, (46.0–)54.0–70.0(–74.0) × (23.5–)23.5–27.5(–30.0) μm, I–, K–. <bold><italic>Ascospores</italic></bold> obovate, (2–)3–5(–5)-septate, showing purple (in water) and hyaline (in <abbrev xmlns:xlink="http://www.w3.org/1999/xlink" xlink:title="10% potassium hydroxide solution" xlink:type="simple">KOH</abbrev>), (20.5–)21.5–26.5(–29.0) × (6.5–)7.5–9.0(–9.5) μm (x̄ = 24 × 8 μm, n = 20), I–, K–. <bold><italic>Asexual morph</italic></bold>: not observed.</p></tp:treatment-sec><tp:treatment-sec sec-type="Chemistry"><title>Chemistry.</title><p>Thallus K+ blackish purple, C–, KC+ purple, P–, UV–. <abbrev xmlns:xlink="http://www.w3.org/1999/xlink" xlink:title="thin-layer chromatography" xlink:type="simple">TLC</abbrev>: psoromic acid and an unknown lichen substance.</p></tp:treatment-sec><tp:treatment-sec sec-type="Material examined"><title>Material examined.</title><p>China • Guizhou Province, Chishui City, Chishui National Nature Reserve, <named-content xmlns:xlink="http://www.w3.org/1999/xlink" content-type="dwc:verbatimCoordinates" xlink:type="simple">28°21'49"N, 105°59'51"E</named-content>, 1125 m elev., on bark, 12 July 2024, ShaoBin Fu, WeiWei Zheng, Coll. No. CS78 (holotype, <abbrev xmlns:xlink="http://www.w3.org/1999/xlink" content-type="institution" xlink:title="Lichen Herbarium Kunming Institute of Botany" xlink:type="simple">KUN-L</abbrev> 97467).</p></tp:treatment-sec><tp:treatment-sec sec-type="Notes"><title>Notes.</title><p>The phylogenetic analysis of <abbrev xmlns:xlink="http://www.w3.org/1999/xlink" xlink:title="mitochondrial small subunit rRNA" xlink:type="simple">mtSSU</abbrev> sequence data reveals that <italic><tp:taxon-name><tp:taxon-name-part taxon-name-part-type="genus" reg="Coniocarpon">Coniocarpon</tp:taxon-name-part> <tp:taxon-name-part taxon-name-part-type="species" reg="chishuiense">chishuiense</tp:taxon-name-part></tp:taxon-name></italic> is closely related to <italic><tp:taxon-name><tp:taxon-name-part taxon-name-part-type="genus" reg="Coniocarpon">C.</tp:taxon-name-part> <tp:taxon-name-part taxon-name-part-type="species" reg="cinnabarinum">cinnabarinum</tp:taxon-name-part></tp:taxon-name></italic>, <italic><tp:taxon-name><tp:taxon-name-part taxon-name-part-type="genus" reg="Coniocarpon">C.</tp:taxon-name-part> <tp:taxon-name-part taxon-name-part-type="species" reg="cuspidans">cuspidans</tp:taxon-name-part></tp:taxon-name></italic> in and <italic><tp:taxon-name><tp:taxon-name-part taxon-name-part-type="genus" reg="Coniocarpon">C.</tp:taxon-name-part> <tp:taxon-name-part taxon-name-part-type="species" reg="fallax">fallax</tp:taxon-name-part></tp:taxon-name></italic>. The nucleotide comparison differences between <italic><tp:taxon-name><tp:taxon-name-part taxon-name-part-type="genus" reg="Coniocarpon">C.</tp:taxon-name-part> <tp:taxon-name-part taxon-name-part-type="species" reg="chishuiense">chishuiense</tp:taxon-name-part></tp:taxon-name></italic> and <italic><tp:taxon-name><tp:taxon-name-part taxon-name-part-type="genus" reg="Coniocarpon">C.</tp:taxon-name-part> <tp:taxon-name-part taxon-name-part-type="species" reg="cinnabarinum">cinnabarinum</tp:taxon-name-part></tp:taxon-name></italic>, showed differences of 1.47% (11/747 bp) for <abbrev xmlns:xlink="http://www.w3.org/1999/xlink" xlink:title="mitochondrial small subunit rRNA" xlink:type="simple">mtSSU</abbrev>. Morphologically, the new species differs by epruinose disc (<italic>vs</italic>. reddish or white pruina in <italic><tp:taxon-name><tp:taxon-name-part taxon-name-part-type="genus" reg="Coniocarpon">C.</tp:taxon-name-part> <tp:taxon-name-part taxon-name-part-type="species" reg="cinnabarinum">cinnabarinum</tp:taxon-name-part></tp:taxon-name></italic>). In addition, the asexual moprh (pycnidia and conidia) is absent in new species but present in <italic><tp:taxon-name><tp:taxon-name-part taxon-name-part-type="genus" reg="Coniocarpon">C.</tp:taxon-name-part> <tp:taxon-name-part taxon-name-part-type="species" reg="cinnabarinum">cinnabarinum</tp:taxon-name-part></tp:taxon-name></italic>. Chemically, <italic><tp:taxon-name><tp:taxon-name-part taxon-name-part-type="genus" reg="Coniocarpon">C.</tp:taxon-name-part> <tp:taxon-name-part taxon-name-part-type="species" reg="chishuiense">chishuiense</tp:taxon-name-part></tp:taxon-name></italic> contains both psoromic acid and an unidentified lichen substance, while <italic><tp:taxon-name><tp:taxon-name-part taxon-name-part-type="genus" reg="Coniocarpon">C.</tp:taxon-name-part> <tp:taxon-name-part taxon-name-part-type="species" reg="cinnabarinum">cinnabarinum</tp:taxon-name-part></tp:taxon-name></italic> contains only psoromic acid (<xref ref-type="bibr" rid="B32">Nash et al. 2004</xref>; <xref ref-type="bibr" rid="B17">Frisch et al. 2020</xref>).</p><p>There were 2.00% differences (15/747 bp) in sequences of <abbrev xmlns:xlink="http://www.w3.org/1999/xlink" xlink:title="mitochondrial small subunit rRNA" xlink:type="simple">mtSSU</abbrev> between <italic><tp:taxon-name><tp:taxon-name-part taxon-name-part-type="genus" reg="Coniocarpon">Coniocarpon</tp:taxon-name-part> <tp:taxon-name-part taxon-name-part-type="species" reg="chishuiense">chishuiense</tp:taxon-name-part></tp:taxon-name></italic> and <italic><tp:taxon-name><tp:taxon-name-part taxon-name-part-type="genus" reg="Coniocarpon">C.</tp:taxon-name-part> <tp:taxon-name-part taxon-name-part-type="species" reg="cuspidans">cuspidans</tp:taxon-name-part></tp:taxon-name></italic> in. Additional differences include the larger ascospores in the new species (21.5–26.5 × 7.5–9.0 μm <italic>vs</italic>. 16–18 × 7–8 µm in <italic><tp:taxon-name><tp:taxon-name-part taxon-name-part-type="genus" reg="Coniocarpon">C.</tp:taxon-name-part> <tp:taxon-name-part taxon-name-part-type="species" reg="cuspidans">cuspidans</tp:taxon-name-part></tp:taxon-name></italic>) and the presence of psoromic acid and an unknown lichen substance in <italic><tp:taxon-name><tp:taxon-name-part taxon-name-part-type="genus" reg="Coniocarpon">C.</tp:taxon-name-part> <tp:taxon-name-part taxon-name-part-type="species" reg="chishuiense">chishuiense</tp:taxon-name-part></tp:taxon-name></italic> but not in <italic><tp:taxon-name><tp:taxon-name-part taxon-name-part-type="genus" reg="Coniocarpon">C.</tp:taxon-name-part> <tp:taxon-name-part taxon-name-part-type="species" reg="cuspidans">cuspidans</tp:taxon-name-part></tp:taxon-name></italic> (<xref ref-type="bibr" rid="B17">Frisch et al. 2020</xref>). <italic><tp:taxon-name><tp:taxon-name-part taxon-name-part-type="genus" reg="Coniocarpon">C.</tp:taxon-name-part> <tp:taxon-name-part taxon-name-part-type="species" reg="chishuiense">chishuiense</tp:taxon-name-part></tp:taxon-name></italic> can be distinguished from <italic><tp:taxon-name><tp:taxon-name-part taxon-name-part-type="genus" reg="Coniocarpon">C.</tp:taxon-name-part> <tp:taxon-name-part taxon-name-part-type="species" reg="fallax">fallax</tp:taxon-name-part></tp:taxon-name></italic> by its epruinose disc (vs. orange-red pruina in <italic><tp:taxon-name><tp:taxon-name-part taxon-name-part-type="genus" reg="Coniocarpon">C.</tp:taxon-name-part> <tp:taxon-name-part taxon-name-part-type="species" reg="fallax">fallax</tp:taxon-name-part></tp:taxon-name></italic>) and larger ascospores (21.5–26.5 µm <italic>vs</italic>. 17–20 μm). Furthermore, <italic><tp:taxon-name><tp:taxon-name-part taxon-name-part-type="genus" reg="Coniocarpon">C.</tp:taxon-name-part> <tp:taxon-name-part taxon-name-part-type="species" reg="chishuiense">chishuiense</tp:taxon-name-part></tp:taxon-name></italic> contains psoromic acid and an unknown lichen substance, both absent in <italic><tp:taxon-name><tp:taxon-name-part taxon-name-part-type="genus" reg="Coniocarpon">C.</tp:taxon-name-part> <tp:taxon-name-part taxon-name-part-type="species" reg="fallax">fallax</tp:taxon-name-part></tp:taxon-name></italic>. Nucleotide comparison is also considerable, with differences of 3.61% (27/747 bp) in <abbrev xmlns:xlink="http://www.w3.org/1999/xlink" xlink:title="mitochondrial small subunit rRNA" xlink:type="simple">mtSSU</abbrev> (<xref ref-type="bibr" rid="B17">Frisch et al. 2020</xref>).</p><p>In addition to the above three species, the new species, <italic><tp:taxon-name><tp:taxon-name-part taxon-name-part-type="genus" reg="Coniocarpon">Coniocarpon</tp:taxon-name-part> <tp:taxon-name-part taxon-name-part-type="species" reg="chishuiense">chishuiense</tp:taxon-name-part></tp:taxon-name></italic>, shares similar morphology with <italic><tp:taxon-name><tp:taxon-name-part taxon-name-part-type="genus" reg="Coniocarpon">Coniocarpon</tp:taxon-name-part> <tp:taxon-name-part taxon-name-part-type="species" reg="carneoumbrinum">carneoumbrinum</tp:taxon-name-part></tp:taxon-name></italic> (Zahlbruckner) Van den Broeck &amp; Ertz, <italic><tp:taxon-name><tp:taxon-name-part taxon-name-part-type="genus" reg="Coniocarpon">Coniocarpon</tp:taxon-name-part> <tp:taxon-name-part taxon-name-part-type="species" reg="rubrocinctum">rubrocinctum</tp:taxon-name-part></tp:taxon-name></italic> (G. Merr. ex Grube &amp; Lendemer) Perlmutter, R. Miranda &amp; Bungartz and <italic><tp:taxon-name><tp:taxon-name-part taxon-name-part-type="genus" reg="Coniocarpon">Coniocarpon</tp:taxon-name-part> <tp:taxon-name-part taxon-name-part-type="species" reg="tuckermanianum">tuckermanianum</tp:taxon-name-part></tp:taxon-name></italic> (Willey) Van den Broeck &amp; Ertz in size of ascospores (Table <xref ref-type="table" rid="T4">4</xref>). However, all three of these species have a pruinose disc, whereas our species lacks pruina. A distinct contrast is observed in thallus coloration among the three species <italic><tp:taxon-name><tp:taxon-name-part taxon-name-part-type="genus" reg="Coniocarpon">C.</tp:taxon-name-part> <tp:taxon-name-part taxon-name-part-type="species" reg="carneoumbrinum">carneoumbrinum</tp:taxon-name-part></tp:taxon-name></italic>, <italic><tp:taxon-name><tp:taxon-name-part taxon-name-part-type="genus" reg="Coniocarpon">C.</tp:taxon-name-part> <tp:taxon-name-part taxon-name-part-type="species" reg="tuckermanianum">tuckermanianum</tp:taxon-name-part></tp:taxon-name></italic> and <italic><tp:taxon-name><tp:taxon-name-part taxon-name-part-type="genus" reg="Coniocarpon">C.</tp:taxon-name-part> <tp:taxon-name-part taxon-name-part-type="species" reg="chishuiense">chishuiense</tp:taxon-name-part></tp:taxon-name></italic>: gray <italic>vs</italic>. white <italic>vs</italic>. olive. Besides, <italic><tp:taxon-name><tp:taxon-name-part taxon-name-part-type="genus" reg="Coniocarpon">Coniocarpon</tp:taxon-name-part> <tp:taxon-name-part taxon-name-part-type="species" reg="rubrocinctum">rubrocinctum</tp:taxon-name-part></tp:taxon-name></italic> contain only psoromic acid, while <italic><tp:taxon-name><tp:taxon-name-part taxon-name-part-type="genus" reg="Coniocarpon">C.</tp:taxon-name-part> <tp:taxon-name-part taxon-name-part-type="species" reg="chishuiense">chishuiense</tp:taxon-name-part></tp:taxon-name></italic> contains an unknown lichen substance except for psoromic acid. Based on the descriptions of thallus and apothecial color, the new species is distinct from all known species.</p></tp:treatment-sec><tp:treatment-sec><!--Section generated to contain objects referenced in tp:taxon-treatment.--><table-wrap id="T4" position="float" orientation="portrait"><label>Table 4.</label><caption><p>Morphological Characteristics list of <italic><tp:taxon-name><tp:taxon-name-part taxon-name-part-type="genus" reg="Coniocarpon">Coniocarpon</tp:taxon-name-part></tp:taxon-name></italic> species.</p></caption><table><tbody><tr><th rowspan="1" colspan="2">Species name</th><th rowspan="1" colspan="1">Thallus</th><th rowspan="1" colspan="1">Ascomata</th><th rowspan="1" colspan="1">Ascospores num./size</th><th rowspan="1" colspan="1">Pycnidia</th><th rowspan="1" colspan="1">Chemistry</th><th rowspan="1" colspan="1">References</th><th rowspan="1" colspan="1">Notes</th></tr><tr><td rowspan="1" colspan="1">1</td><td rowspan="1" colspan="1"><italic><tp:taxon-name><tp:taxon-name-part taxon-name-part-type="genus" reg="Coniocarpon">Coniocarpon</tp:taxon-name-part> <tp:taxon-name-part taxon-name-part-type="species" reg="affine">affine</tp:taxon-name-part></tp:taxon-name></italic> A. Massal.</td><td rowspan="1" colspan="1">slightly elevated, almost smooth, violet-lilac in color</td><td rowspan="1" colspan="1">punctiform (dot-like), black, somewhat rounded-irregular</td><td rowspan="1" colspan="1">8-spored, 12.2–18.5 × 5.66 µm</td><td rowspan="1" colspan="1">–</td><td rowspan="1" colspan="1">–</td><td rowspan="1" colspan="1">
                <xref ref-type="bibr" rid="B28">Massalongo (1853)</xref>
              </td><td rowspan="1" colspan="1">= <italic><ext-link xmlns:xlink="http://www.w3.org/1999/xlink" xlink:href="https://www.mycobank.org/details/708/292352" ext-link-type="uri" xlink:type="simple">~~~PROTECTED_TN_230~~~ affinis</ext-link></italic></td></tr><tr><td rowspan="1" colspan="1">2</td><td rowspan="1" colspan="1"><italic><tp:taxon-name><tp:taxon-name-part taxon-name-part-type="genus" reg="Coniocarpon">Coniocarpon</tp:taxon-name-part> <tp:taxon-name-part taxon-name-part-type="species" reg="caribaeum">caribaeum</tp:taxon-name-part></tp:taxon-name></italic> Fée</td><td rowspan="1" colspan="1">somewhat powdery; grayish to brown, well-defined, sometimes spreading</td><td rowspan="1" colspan="1">–</td><td rowspan="1" colspan="1">–</td><td rowspan="1" colspan="1">–</td><td rowspan="1" colspan="1">–</td><td rowspan="1" colspan="1">
                <xref ref-type="bibr" rid="B15">Fée (1825)</xref>
              </td><td rowspan="1" colspan="1">–</td></tr><tr><td rowspan="1" colspan="1">3</td><td rowspan="1" colspan="1"><italic><tp:taxon-name><tp:taxon-name-part taxon-name-part-type="genus" reg="Coniocarpon">Coniocarpon</tp:taxon-name-part> <tp:taxon-name-part taxon-name-part-type="species" reg="carneoumbrinum">carneoumbrinum</tp:taxon-name-part></tp:taxon-name></italic> (Zahlbruckner) Van den Broeck &amp; Ertz</td><td rowspan="1" colspan="1">gray</td><td rowspan="1" colspan="1">rounded, convex, sessile; disc heavily white to pink pruinose</td><td rowspan="1" colspan="1">24.0–28.5 × 8.0–10.0 µm</td><td rowspan="1" colspan="1">–</td><td rowspan="1" colspan="1">–</td><td rowspan="1" colspan="1">
                <xref ref-type="bibr" rid="B5">Broeck et al. (2018)</xref>
              </td><td rowspan="1" colspan="1">= <italic><ext-link xmlns:xlink="http://www.w3.org/1999/xlink" xlink:href="https://www.mycobank.org/details/708/304104" ext-link-type="uri" xlink:type="simple">~~~PROTECTED_TN_233~~~ carneoumbrina</ext-link></italic></td></tr><tr><td rowspan="1" colspan="1">4</td><td rowspan="1" colspan="1"><italic><tp:taxon-name><tp:taxon-name-part taxon-name-part-type="genus" reg="Coniocarpon">Coniocarpon</tp:taxon-name-part> <tp:taxon-name-part taxon-name-part-type="species" reg="cascarillae">cascarillae</tp:taxon-name-part></tp:taxon-name></italic> Fée</td><td rowspan="1" colspan="1">(crust) thin, very white, smooth, spreading</td><td rowspan="1" colspan="1">–</td><td rowspan="1" colspan="1">–</td><td rowspan="1" colspan="1">–</td><td rowspan="1" colspan="1">–</td><td rowspan="1" colspan="1">
                <xref ref-type="bibr" rid="B15">Fée (1825)</xref>
              </td><td rowspan="1" colspan="1">–</td></tr><tr><td rowspan="1" colspan="1">5</td><td rowspan="1" colspan="1"><italic><tp:taxon-name><tp:taxon-name-part taxon-name-part-type="genus" reg="Coniocarpon">Coniocarpon</tp:taxon-name-part> <tp:taxon-name-part taxon-name-part-type="species" reg="cinnabarinum">cinnabarinum</tp:taxon-name-part></tp:taxon-name></italic> DC.</td><td rowspan="1" colspan="1">pale olive gray to brown, weakly glossy to matt, smooth, endophloeodal to partly epiphloeodal, continuous</td><td rowspan="1" colspan="1">irregularly rounded to elliptical to weakly lobed, rarely distinctly lirellate, 0.1–0.4 × 0.1–0.3 mm, old ascomata sometimes epruinose; disc dark purple black, flat to weakly convex, matt to weakly glossy, white pruinose, a layer of orange–red pruina sometimes present above the white pruina</td><td rowspan="1" colspan="1">8-spored, (19–)23–28(–30) × (8–)10–11(–12) µm</td><td rowspan="1" colspan="1">pycnidia very rare, ± round, 110–130 µm in diam.; conidia hyaline, non-septate, bacilliform, 4–6 × 1–1.5 µm</td><td rowspan="1" colspan="1">psoromic acid</td><td rowspan="1" colspan="1"><xref ref-type="bibr" rid="B32">Nash et al. (2004)</xref>; <xref ref-type="bibr" rid="B17">Frisch et al. (2020)</xref></td><td rowspan="1" colspan="1">= <italic><ext-link xmlns:xlink="http://www.w3.org/1999/xlink" xlink:href="https://www.mycobank.org/details/708/195590" ext-link-type="uri" xlink:type="simple">~~~PROTECTED_TN_236~~~</ext-link></italic> = <italic><ext-link xmlns:xlink="http://www.w3.org/1999/xlink" xlink:href="https://www.indexfungorum.org/Names/Names.asp?strGenus=Coniocarpon" ext-link-type="uri" xlink:type="simple">~~~PROTECTED_TN_237~~~ gregarium</ext-link></italic></td></tr><tr><td rowspan="1" colspan="1">6</td><td rowspan="1" colspan="1"><italic><tp:taxon-name><tp:taxon-name-part taxon-name-part-type="genus" reg="Coniocarpon">Coniocarpon</tp:taxon-name-part> <tp:taxon-name-part taxon-name-part-type="species" reg="coralloideum">coralloideum</tp:taxon-name-part></tp:taxon-name></italic> Kalb &amp; J.E. Hern.</td><td rowspan="1" colspan="1">corticolous, delimited by a fluffy reddish-brown line, off-white or pale gray, surface smooth with purple-red coralloid outgrowths</td><td rowspan="1" colspan="1">apothecia rare, 0.2–0.3 mm diam., flat to slightly concave, rounded, ± polygonal or linear; disc purple-brown, densely white pruinose</td><td rowspan="1" colspan="1">8-spored, 18–20 × 7–8 μm</td><td rowspan="1" colspan="1">–</td><td rowspan="1" colspan="1">two unknown violet to red pigments</td><td rowspan="1" colspan="1">
                <xref ref-type="bibr" rid="B20">Kalb et al. (2012)</xref>
              </td><td rowspan="1" colspan="1">–</td></tr><tr><td rowspan="1" colspan="1">7</td><td rowspan="1" colspan="1"><italic><tp:taxon-name><tp:taxon-name-part taxon-name-part-type="genus" reg="Coniocarpon">Coniocarpon</tp:taxon-name-part> <tp:taxon-name-part taxon-name-part-type="species" reg="cuspidans">cuspidans</tp:taxon-name-part></tp:taxon-name></italic> (Nyl.) Moen, Frisch &amp; Grube</td><td rowspan="1" colspan="1">pale brown to pale fawn to off white, matt to weakly glossy, smooth, endophloeodal to partially epiphloeodal, continuous</td><td rowspan="1" colspan="1">weakly elongate to irregularly lirellate, with steep flanks, emergent from thallus, 0.2–0.6 × 0.1–0.2 mm; disc black to dark purple black, flat to weakly convex, weakly glossy to matt, epruinose, rarely with patches of a thin white pruina</td><td rowspan="1" colspan="1">8-spored, (15–)16–18(–20) × (6–)7–8(–9) µm</td><td rowspan="1" colspan="1"/><td rowspan="1" colspan="1">red and purple crystals dissolve in K with purplish solution</td><td rowspan="1" colspan="1">
                <xref ref-type="bibr" rid="B17">Frisch et al. (2020)</xref>
              </td><td rowspan="1" colspan="1">= <italic><tp:taxon-name><tp:taxon-name-part taxon-name-part-type="genus" reg="Arthonia">Arthonia</tp:taxon-name-part> <tp:taxon-name-part taxon-name-part-type="species" reg="cinnabarina">cinnabarina</tp:taxon-name-part></tp:taxon-name></italic> f. <tp:taxon-name><tp:taxon-name-part taxon-name-part-type="genus" reg="Coniocarpon"/><tp:taxon-name-part taxon-name-part-type="species">cuspidans</tp:taxon-name-part></tp:taxon-name></td></tr><tr><td rowspan="1" colspan="1">8</td><td rowspan="1" colspan="1"><italic><tp:taxon-name><tp:taxon-name-part taxon-name-part-type="genus" reg="Coniocarpon">Coniocarpon</tp:taxon-name-part> <tp:taxon-name-part taxon-name-part-type="species" reg="fallax">fallax</tp:taxon-name-part></tp:taxon-name></italic> (Ach.) Grube</td><td rowspan="1" colspan="1">pale fawn to gray brown, weakly glossy to matt, smooth, endophloeodal to partly epiphloedal, continuous</td><td rowspan="1" colspan="1">weakly elongate to irregularly lirellate, with steep flanks, 0.2–0.4 mm × 0.1–0.2 mm; disc black to dark purple black, flat to weakly convex, weakly glossy to matt, epruinose or with a thin layer of white pruina</td><td rowspan="1" colspan="1">8-spored, (15–)17–20(–22) × (6–)7–9(–10) µm</td><td rowspan="1" colspan="1">–</td><td rowspan="1" colspan="1">orange, red and purple crystals dissolve in K with purplish solution</td><td rowspan="1" colspan="1">
                <xref ref-type="bibr" rid="B17">Frisch et al. (2020)</xref>
              </td><td rowspan="1" colspan="1">= <italic><tp:taxon-name><tp:taxon-name-part taxon-name-part-type="genus" reg="Coniocarpon">Coniocarpon</tp:taxon-name-part> <tp:taxon-name-part taxon-name-part-type="species" reg="elegans">elegans</tp:taxon-name-part></tp:taxon-name></italic> = <italic><ext-link xmlns:xlink="http://www.w3.org/1999/xlink" xlink:href="https://www.indexfungorum.org/Names/NamesRecord.asp?RecordID=405518" ext-link-type="uri" xlink:type="simple">Spiloma fallax</ext-link></italic></td></tr><tr><td rowspan="1" colspan="1">9</td><td rowspan="1" colspan="1"><italic><tp:taxon-name><tp:taxon-name-part taxon-name-part-type="genus" reg="Coniocarpon">Coniocarpon</tp:taxon-name-part> <tp:taxon-name-part taxon-name-part-type="species" reg="ferrugineum">ferrugineum</tp:taxon-name-part></tp:taxon-name></italic> Delise</td><td rowspan="1" colspan="1">thin, somewhat nail-like</td><td rowspan="1" colspan="1">scattered or confluent, minute, irregularly discoid to oblong-deformed, rough, sorediate</td><td rowspan="1" colspan="1">–</td><td rowspan="1" colspan="1">–</td><td rowspan="1" colspan="1">–</td><td rowspan="1" colspan="1">
                <xref ref-type="bibr" rid="B10">De Candolle (1828)</xref>
              </td><td rowspan="1" colspan="1">–</td></tr><tr><td rowspan="1" colspan="1">10</td><td rowspan="1" colspan="1"><italic><tp:taxon-name><tp:taxon-name-part taxon-name-part-type="genus" reg="Coniocarpon">Coniocarpon</tp:taxon-name-part> <tp:taxon-name-part taxon-name-part-type="species" reg="foliicola">foliicola</tp:taxon-name-part></tp:taxon-name></italic> Aptroot</td><td rowspan="1" colspan="1">crustose, continuous, not corticate, dull, pale ochraceous, covering areas of up to 1.5 cm, under 0.1 mm thick</td><td rowspan="1" colspan="1">solitary, superficial on the thallus, round to irregular oval, 0.2–0.5 mm diam.; disc pink, margin steep but internally not differentated</td><td rowspan="1" colspan="1">8-spored, 11.5–13 × 5–6 μm</td><td rowspan="1" colspan="1">–</td><td rowspan="1" colspan="1">no <abbrev xmlns:xlink="http://www.w3.org/1999/xlink" xlink:title="thin-layer chromatography" xlink:type="simple">TLC</abbrev> performed (material too small). Spot tests: thallus C–, K–, KC–, P–</td><td rowspan="1" colspan="1">
                <xref ref-type="bibr" rid="B3">Aptroot et al. (2022)</xref>
              </td><td rowspan="1" colspan="1">–</td></tr><tr><td rowspan="1" colspan="1">11</td><td rowspan="1" colspan="1"><italic><tp:taxon-name><tp:taxon-name-part taxon-name-part-type="genus" reg="Coniocarpon">Coniocarpon</tp:taxon-name-part> <tp:taxon-name-part taxon-name-part-type="species" reg="gracile">gracile</tp:taxon-name-part></tp:taxon-name></italic> (Eschw.) A. Massal.</td><td rowspan="1" colspan="1">laminose, whitish</td><td rowspan="1" colspan="1">very minute, crowded, linear, flexuose, bifid or stellate-branched, more rarely punctiform, wine-red, ultimately becoming prominent</td><td rowspan="1" colspan="1">–</td><td rowspan="1" colspan="1">–</td><td rowspan="1" colspan="1">–</td><td rowspan="1" colspan="1">
                <xref ref-type="bibr" rid="B14">Eschweiler et al. (1829)</xref>
              </td><td rowspan="1" colspan="1">= <italic><ext-link xmlns:xlink="http://www.w3.org/1999/xlink" xlink:href="https://www.indexfungorum.org/Names/NamesRecord.asp?RecordID=408563" ext-link-type="uri" xlink:type="simple">Ustalia gracilis</ext-link></italic></td></tr><tr><td rowspan="1" colspan="1">12</td><td rowspan="1" colspan="1"><italic><tp:taxon-name><tp:taxon-name-part taxon-name-part-type="genus" reg="Coniocarpon">Coniocarpon</tp:taxon-name-part> <tp:taxon-name-part taxon-name-part-type="species" reg="nigrum">nigrum</tp:taxon-name-part></tp:taxon-name></italic> DC.</td><td rowspan="1" colspan="1">milk-white, spreading, slightly cracked</td><td rowspan="1" colspan="1">powder falls away a small, flattened, and inconspicuous disc is revealed</td><td rowspan="1" colspan="1">–</td><td rowspan="1" colspan="1">–</td><td rowspan="1" colspan="1">–</td><td rowspan="1" colspan="1">
                <xref ref-type="bibr" rid="B11">De Lamarck and De Candolle (1805)</xref>
              </td><td rowspan="1" colspan="1">–</td></tr><tr><td rowspan="1" colspan="1">13</td><td rowspan="1" colspan="1"><italic><tp:taxon-name><tp:taxon-name-part taxon-name-part-type="genus" reg="Coniocarpon">Coniocarpon</tp:taxon-name-part> <tp:taxon-name-part taxon-name-part-type="species" reg="olivaceum">olivaceum</tp:taxon-name-part></tp:taxon-name></italic> DC.</td><td rowspan="1" colspan="1">whitish and scarcely visible</td><td rowspan="1" colspan="1">rounded, slightly convex, covered with a copious granular powder</td><td rowspan="1" colspan="1">–</td><td rowspan="1" colspan="1">–</td><td rowspan="1" colspan="1">–</td><td rowspan="1" colspan="1">
                <xref ref-type="bibr" rid="B11">De Lamarck and De Candolle (1805)</xref>
              </td><td rowspan="1" colspan="1">–</td></tr><tr><td rowspan="1" colspan="1">14</td><td rowspan="1" colspan="1"><italic><tp:taxon-name><tp:taxon-name-part taxon-name-part-type="genus" reg="Coniocarpon">Coniocarpon</tp:taxon-name-part> <tp:taxon-name-part taxon-name-part-type="species" reg="piccolioides">piccolioides</tp:taxon-name-part></tp:taxon-name></italic> Aptroot &amp; M. Cáceres</td><td rowspan="1" colspan="1">crustose</td><td rowspan="1" colspan="1">round to irregularly angular in outline, 0.2–0.5 mm diam.; disc convex, black but with a thick layer of golden pruina</td><td rowspan="1" colspan="1">8-spored, 11–12 × 4–4.5 μm</td><td rowspan="1" colspan="1">pycnidia black, at the tips of micro-squamules</td><td rowspan="1" colspan="1">an unidentified anthraquinone. Spot tests: thallus and disc K+ blood red, P–</td><td rowspan="1" colspan="1">
                <xref ref-type="bibr" rid="B1">Aptroot and Cáceres (2018)</xref>
              </td><td rowspan="1" colspan="1">–</td></tr><tr><td rowspan="1" colspan="1">15</td><td rowspan="1" colspan="1"><italic><tp:taxon-name><tp:taxon-name-part taxon-name-part-type="genus" reg="Coniocarpon">Coniocarpon</tp:taxon-name-part> <tp:taxon-name-part taxon-name-part-type="species" reg="radiatum">radiatum</tp:taxon-name-part></tp:taxon-name></italic> A. Massal.</td><td rowspan="1" colspan="1">powdery, whitish to pinkish, well-delimited</td><td rowspan="1" colspan="1">star-shaped, slightly swollen, dark brownish-black with a reddish tinge</td><td rowspan="1" colspan="1">12.2 × 2.4μm</td><td rowspan="1" colspan="1">–</td><td rowspan="1" colspan="1">–</td><td rowspan="1" colspan="1">
                <xref ref-type="bibr" rid="B27">Massalongo (1852)</xref>
              </td><td rowspan="1" colspan="1">–</td></tr><tr><td rowspan="1" colspan="1">16</td><td rowspan="1" colspan="1"><italic><tp:taxon-name><tp:taxon-name-part taxon-name-part-type="genus" reg="Coniocarpon">Coniocarpon</tp:taxon-name-part> <tp:taxon-name-part taxon-name-part-type="species" reg="rubrocinctum">rubrocinctum</tp:taxon-name-part></tp:taxon-name></italic> (G. Merr. ex Grube &amp; Lendemer) Perlmutter, R. Miranda &amp; Bungartz</td><td rowspan="1" colspan="1">endoperidermal to epiperidermal, thin, effuse</td><td rowspan="1" colspan="1">sessile, elongate to furcate, lirellate with ± straight branches and acute tips, (0.4–) 1.0 (–1.6) × (0.2–) 0.3 (–0.5) mm; disc flat, brown, often covered with whitish pruina</td><td rowspan="1" colspan="1">8-spored, (15.5–) 22.0 (–26.0) × (4.0–) 5.5 (–8.0) µm</td><td rowspan="1" colspan="1">pycnidia frequent, ± globose, partly immersed, (52–) 80 (–140) µm; conidia bacilliform, mostly straight, hyaline, (4–) 6.4 (–9) × 1 µm</td><td rowspan="1" colspan="1">psoromic acid. Spot tests: thallus UV–, K–, C–, KC–, PD+ golden yellow</td><td rowspan="1" colspan="1">
                <xref ref-type="bibr" rid="B34">Perlmutter et al. (2023)</xref>
              </td><td rowspan="1" colspan="1">= <italic><ext-link xmlns:xlink="http://www.w3.org/1999/xlink" xlink:href="https://www.mycobank.org/details/708/460742" ext-link-type="uri" xlink:type="simple">~~~PROTECTED_TN_251~~~</ext-link></italic></td></tr><tr><td rowspan="1" colspan="1">17</td><td rowspan="1" colspan="1"><italic><tp:taxon-name><tp:taxon-name-part taxon-name-part-type="genus" reg="Coniocarpon">Coniocarpon</tp:taxon-name-part> <tp:taxon-name-part taxon-name-part-type="species" reg="sphaerale">sphaerale</tp:taxon-name-part></tp:taxon-name></italic> Duby</td><td rowspan="1" colspan="1">absent (non-lichenized)</td><td rowspan="1" colspan="1">subglobose, rough, black, opaque, minute</td><td rowspan="1" colspan="1">–</td><td rowspan="1" colspan="1">–</td><td rowspan="1" colspan="1">–</td><td rowspan="1" colspan="1">
                <xref ref-type="bibr" rid="B10">De Candolle (1828)</xref>
              </td><td rowspan="1" colspan="1">–</td></tr><tr><td rowspan="1" colspan="1">18</td><td rowspan="1" colspan="1"><italic><tp:taxon-name><tp:taxon-name-part taxon-name-part-type="genus" reg="Coniocarpon">Coniocarpon</tp:taxon-name-part> <tp:taxon-name-part taxon-name-part-type="species" reg="subrotundum">subrotundum</tp:taxon-name-part></tp:taxon-name></italic> (Fée) R. Meissn.</td><td rowspan="1" colspan="1">membranous, thin, white to grayish, spreading, sparsely marked with black lines</td><td rowspan="1" colspan="1">round, black, regular, slightly dish-shaped; disc marginless</td><td rowspan="1" colspan="1">–</td><td rowspan="1" colspan="1">–</td><td rowspan="1" colspan="1">–</td><td rowspan="1" colspan="1">
                <xref ref-type="bibr" rid="B27">Massalongo (1852)</xref>
              </td><td rowspan="1" colspan="1">= <italic><ext-link xmlns:xlink="http://www.w3.org/1999/xlink" xlink:href="https://www.indexfungorum.org/Names/NamesRecord.asp?RecordID=376869" ext-link-type="uri" xlink:type="simple">~~~PROTECTED_TN_254~~~ subrotunda</ext-link></italic></td></tr><tr><td rowspan="1" colspan="1">19</td><td rowspan="1" colspan="1"><italic><tp:taxon-name><tp:taxon-name-part taxon-name-part-type="genus" reg="Coniocarpon">Coniocarpon</tp:taxon-name-part> <tp:taxon-name-part taxon-name-part-type="species" reg="torulosum">torulosum</tp:taxon-name-part></tp:taxon-name></italic> (Fée) Fée</td><td rowspan="1" colspan="1">membranous-smooth, whitish-gray, bordered by a black line</td><td rowspan="1" colspan="1">black, irregular, elongated-torulose (beaded), blunt-tipped</td><td rowspan="1" colspan="1">–</td><td rowspan="1" colspan="1">–</td><td rowspan="1" colspan="1">–</td><td rowspan="1" colspan="1">
                <xref ref-type="bibr" rid="B15">Fée (1825)</xref>
              </td><td rowspan="1" colspan="1">= <italic><ext-link xmlns:xlink="http://www.w3.org/1999/xlink" xlink:href="https://www.indexfungorum.org/Names/NamesRecord.asp?RecordID=376897" ext-link-type="uri" xlink:type="simple">~~~PROTECTED_TN_256~~~ torulosa</ext-link></italic></td></tr><tr><td rowspan="1" colspan="1">20</td><td rowspan="1" colspan="1"><italic><tp:taxon-name><tp:taxon-name-part taxon-name-part-type="genus" reg="Coniocarpon">Coniocarpon</tp:taxon-name-part> <tp:taxon-name-part taxon-name-part-type="species" reg="tricolor">tricolor</tp:taxon-name-part></tp:taxon-name></italic> (Ach.) Duby</td><td rowspan="1" colspan="1">subtartareous (slightly rough), cracked, powdery, white</td><td rowspan="1" colspan="1">subrotund, convex, aggregated, confluent, rufous, when worn becoming ferrugineous-flavescent</td><td rowspan="1" colspan="1">–</td><td rowspan="1" colspan="1">–</td><td rowspan="1" colspan="1">–</td><td rowspan="1" colspan="1">
                <xref ref-type="bibr" rid="B10">De Candolle (1828)</xref>
              </td><td rowspan="1" colspan="1">= <italic><ext-link xmlns:xlink="http://www.w3.org/1999/xlink" xlink:href="https://www.indexfungorum.org/Names/NamesRecord.asp?RecordID=405547" ext-link-type="uri" xlink:type="simple">Spiloma tricolor</ext-link></italic></td></tr><tr><td rowspan="1" colspan="1">21</td><td rowspan="1" colspan="1"><italic><tp:taxon-name><tp:taxon-name-part taxon-name-part-type="genus" reg="Coniocarpon">Coniocarpon</tp:taxon-name-part> <tp:taxon-name-part taxon-name-part-type="species" reg="tuckermanianum">tuckermanianum</tp:taxon-name-part></tp:taxon-name></italic> (Willey) Van den Broeck &amp; Ertz</td><td rowspan="1" colspan="1">white, continuous, numerous</td><td rowspan="1" colspan="1">semi-immersed, reddish brown to black; disc occasionally with some white pruina</td><td rowspan="1" colspan="1">17.0–23.5 × 6.0–8.0 µm</td><td rowspan="1" colspan="1">–</td><td rowspan="1" colspan="1">–</td><td rowspan="1" colspan="1">
                <xref ref-type="bibr" rid="B5">Broeck et al. (2018)</xref>
              </td><td rowspan="1" colspan="1">–</td></tr><tr><td rowspan="1" colspan="1">22</td><td rowspan="1" colspan="1"><italic><tp:taxon-name><tp:taxon-name-part taxon-name-part-type="genus" reg="Coniocarpon">Coniocarpon</tp:taxon-name-part> <tp:taxon-name-part taxon-name-part-type="species" reg="vulgare">vulgare</tp:taxon-name-part></tp:taxon-name></italic> Rabenh</td><td rowspan="1" colspan="1">irregularly spreading, very thin, sometimes absent, often tomentose, continuous, whitish, finally becoming farinose and thalline</td><td rowspan="1" colspan="1">scale-like, brown, margins nearly black, later often black</td><td rowspan="1" colspan="1">–</td><td rowspan="1" colspan="1">–</td><td rowspan="1" colspan="1">–</td><td rowspan="1" colspan="1">
                <xref ref-type="bibr" rid="B36">Rabenhorst (1845)</xref>
              </td><td rowspan="1" colspan="1">–</td></tr><tr><td rowspan="1" colspan="1">23</td><td rowspan="1" colspan="1"><italic><tp:taxon-name><tp:taxon-name-part taxon-name-part-type="genus" reg="Coniocarpon">Coniocarpon</tp:taxon-name-part> <tp:taxon-name-part taxon-name-part-type="species" reg="xanthostigma">xanthostigma</tp:taxon-name-part></tp:taxon-name></italic> (Ach.) Duby</td><td rowspan="1" colspan="1">grayish-black</td><td rowspan="1" colspan="1">somewhat plane, punctiform, powdery, yellowish-green</td><td rowspan="1" colspan="1">–</td><td rowspan="1" colspan="1">–</td><td rowspan="1" colspan="1">–</td><td rowspan="1" colspan="1">
                <xref ref-type="bibr" rid="B10">De Candolle (1828)</xref>
              </td><td rowspan="1" colspan="1"><italic>= <ext-link xmlns:xlink="http://www.w3.org/1999/xlink" xlink:href="https://www.indexfungorum.org/Names/NamesRecord.asp?RecordID=405557" ext-link-type="uri" xlink:type="simple">Spiloma xanthostigma</ext-link></italic> = <italic>Coniocarpon xanthostigmum</italic></td></tr></tbody></table></table-wrap></tp:treatment-sec><ref-list><ref id="B32"><mixed-citation xmlns:xlink="http://www.w3.org/1999/xlink" xlink:type="simple">Nash TH, Ryan BD, Gries C, Bungartz F (2004) Lichen flora of the Greater Sonoran Desert region. Lichens Unlimited, Arizona State University, 742 pp.</mixed-citation></ref><ref id="B17"><mixed-citation xmlns:xlink="http://www.w3.org/1999/xlink" xlink:type="simple">Frisch A, Moen VS, Grube M, Bendiksby M (2020) Integrative Taxonomy Confirms Three Species of <italic><tp:taxon-name><tp:taxon-name-part taxon-name-part-type="genus">Coniocarpon</tp:taxon-name-part></tp:taxon-name></italic> (<tp:taxon-name><tp:taxon-name-part taxon-name-part-type="family">Arthoniaceae</tp:taxon-name-part></tp:taxon-name>) in Norway. MycoKeys 62: 27–51. <ext-link xlink:href="10.3897/mycokeys.62.48480" ext-link-type="doi" xlink:type="simple">https://doi.org/10.3897/mycokeys.62.48480</ext-link></mixed-citation></ref><ref id="B28"><mixed-citation xmlns:xlink="http://www.w3.org/1999/xlink" xlink:type="simple">Massalongo AB (1853) Memorie Lichenografiche: Con Un’Appendice Alle Ricerche Sull’Autonomia Dei Licheni Crostosi. Nabu Press, South Carolina, 116 pp.</mixed-citation></ref><ref id="B15"><mixed-citation xmlns:xlink="http://www.w3.org/1999/xlink" xlink:type="simple">Fée ALA (1825) Essai sur les Cryptogames des écorces Exotiques Officinales. Firmin Didot Père et Fils, Paris, 180 pp.</mixed-citation></ref><ref id="B5"><mixed-citation xmlns:xlink="http://www.w3.org/1999/xlink" xlink:type="simple">Broeck DVD, Frisch A, Razafindrahaja T, De Vijver BV, Ertz D (2018) Phylogenetic Position of <italic><tp:taxon-name><tp:taxon-name-part taxon-name-part-type="genus">Synarthonia</tp:taxon-name-part></tp:taxon-name></italic> (Lichenized <tp:taxon-name><tp:taxon-name-part taxon-name-part-type="phylum">Ascomycota</tp:taxon-name-part></tp:taxon-name>, <tp:taxon-name><tp:taxon-name-part taxon-name-part-type="family">Arthoniaceae</tp:taxon-name-part></tp:taxon-name>), with The Description of Six New Species. Plant Ecology and Evolution 151(3): 327–351. <ext-link xlink:href="10.5091/plecevo.2018.1506" ext-link-type="doi" xlink:type="simple">https://doi.org/10.5091/plecevo.2018.1506</ext-link></mixed-citation></ref><ref id="B20"><mixed-citation xmlns:xlink="http://www.w3.org/1999/xlink" xlink:type="simple">Kalb K, Buaruang K, Mongkolsuk P, Boonpragob K (2012) New or Otherwise Interesting Lichens. VI, Including a Lichenicolous Fungus. Phytotaxa 42: 35–47. <ext-link xlink:href="10.11646/phytotaxa.42.1.5" ext-link-type="doi" xlink:type="simple">https://doi.org/10.11646/phytotaxa.42.1.5</ext-link></mixed-citation></ref><ref id="B10"><mixed-citation xmlns:xlink="http://www.w3.org/1999/xlink" xlink:type="simple">De Candolle AP (1828) Botanicon Gallicum; seu, Synopsis plantarum in flora Gallica descriptarum. Desray, Paris, 676 pp. <ext-link xlink:href="10.5962/bhl.title.6352" ext-link-type="doi" xlink:type="simple">https://doi.org/10.5962/bhl.title.6352</ext-link></mixed-citation></ref><ref id="B3"><mixed-citation xmlns:xlink="http://www.w3.org/1999/xlink" xlink:type="simple">Aptroot A, De Souza MF, Dos Santos LA, Junior IO, Barbosa BMC, Da Silva MEC (2022) New species of lichenized fungi from Brazil, with a record report of 492 species in a small area of the Amazon Forest. The Bryologist 125(3): 435–467. <ext-link xlink:href="10.1639/0007-2745-125.3.433" ext-link-type="doi" xlink:type="simple">https://doi.org/10.1639/0007-2745-125.3.433</ext-link></mixed-citation></ref><ref id="B14"><mixed-citation xmlns:xlink="http://www.w3.org/1999/xlink" xlink:type="simple">Eschweiler FG, Esenbeck CGDNV, Tully NS (1829) Flora Brasiliensis; seu Enumeratio plantarum in Brasilia tam sua sponte quam accedente cultura provenientium, quas in itinere auspiciis Maximiliani Josephi I. Bavariae regis annis 1817–1820 peracto collegit, partim descripsit; alias a Maximiliano seren. principe Widensi, sellovio aliisque advectas addidit. Sumptibus J. G Cottae, Stuttgartiae, 106 pp.</mixed-citation></ref><ref id="B11"><mixed-citation xmlns:xlink="http://www.w3.org/1999/xlink" xlink:type="simple">De Lamarck JB, De Candolle AP (1805) Flore Française, ou, Descriptions succinctes de toutes les plantes qui croissent naturellement en France. Chez Desray, Paris, 600 pp.</mixed-citation></ref><ref id="B1"><mixed-citation xmlns:xlink="http://www.w3.org/1999/xlink" xlink:type="simple">Aptroot A, Cáceres MES (2018) New lichen species from Chapada Diamantina, Bahia, Brazil. The Bryologist 121(1): 67–79. <ext-link xlink:href="10.1639/0007-2745-121.1.067" ext-link-type="doi" xlink:type="simple">https://doi.org/10.1639/0007-2745-121.1.067</ext-link></mixed-citation></ref><ref id="B27"><mixed-citation xmlns:xlink="http://www.w3.org/1999/xlink" xlink:type="simple">Massalongo AB (1852) Ricerche Sull’autonomia dei Licheni Crostosi. Dalla tipografia di A. Frizierio, Verona, 207 pp.</mixed-citation></ref><ref id="B34"><mixed-citation xmlns:xlink="http://www.w3.org/1999/xlink" xlink:type="simple">Perlmutter GB, Miranda-Gonzalez R, Bungartz F (2023) Placement of <italic><tp:taxon-name><tp:taxon-name-part taxon-name-part-type="genus">Arthonia</tp:taxon-name-part> <tp:taxon-name-part taxon-name-part-type="species">rubrocincta</tp:taxon-name-part></tp:taxon-name></italic> in <italic><tp:taxon-name><tp:taxon-name-part taxon-name-part-type="genus">Coniocarpon</tp:taxon-name-part></tp:taxon-name></italic> (lichenized <tp:taxon-name><tp:taxon-name-part taxon-name-part-type="phylum">Ascomycota</tp:taxon-name-part></tp:taxon-name>: <tp:taxon-name><tp:taxon-name-part taxon-name-part-type="family">Arthoniaceae</tp:taxon-name-part></tp:taxon-name>), with an extended range for the species in southeastern north America and the Caribbean. Phytotaxa 589(3): 278–282. <ext-link xlink:href="10.11646/phytotaxa.589.3.6" ext-link-type="doi" xlink:type="simple">https://doi.org/10.11646/phytotaxa.589.3.6</ext-link></mixed-citation></ref><ref id="B36"><mixed-citation xmlns:xlink="http://www.w3.org/1999/xlink" xlink:type="simple">Rabenhorst GL (1845) Deutschlands Kryptogamen-Flora oder Handbuch zur Bestimmung der kryptogamischen Gewächse Deutschlands, der Schweiz, des Lombardisch-Venetianischen Königreichs und Istriens. 3 weiter Band. Erste Abtheilung: Lichenen, 216 pp.</mixed-citation></ref></ref-list></tp:taxon-treatment>
