# Supplementary material for: Two new lichenized species and a new record from Guizhou, China
Source: MycoKeys. 2026 Feb 4;128:73–96. doi: 10.3897/mycokeys.128.170469 (PMC12895180; doi:10.3897/mycokeys.128.170469)
Supplement: XML Treatment for Synarthonia inconspicua [file mycokeys.128.170469-treatment3.xml]

<!DOCTYPE tp:taxon-treatment
  PUBLIC "-//TaxonX//DTD Taxonomic Treatment Publishing DTD v0 20100105//EN" "tax-treatment-NSO.dtd">
<tp:taxon-treatment xmlns:tp="http://www.plazi.org/taxpub"><tp:treatment-meta><kwd-group><label>Taxon classification</label><kwd>
                <named-content content-type="kingdom">Fungi</named-content>
              </kwd><kwd>
                <named-content content-type="order">Arthoniales</named-content>
              </kwd><kwd>
                <named-content content-type="family">Arthoniaceae</named-content>
              </kwd></kwd-group><mixed-citation publication-type="journal"><person-group><name><surname>He</surname><given-names>Lin-Zhi</given-names></name><name><surname>Wu</surname><given-names>Wei</given-names></name><name><surname>Bo</surname><given-names>He-Yun</given-names></name><name><surname>Chai</surname><given-names>Lin-Shan</given-names></name><name><surname>Jayawardena</surname><given-names>Ruvishika S.</given-names></name><name><surname>Liang</surname><given-names>Sheng</given-names></name><name><surname>Meng</surname><given-names>Qing-Feng</given-names></name><name><surname>Fu</surname><given-names>Shao-Bin</given-names></name></person-group><article-title>Two new lichenized species and a new record from Guizhou, China</article-title><source>MycoKeys</source><day>04</day><month>02</month><year>2026</year><volume>128</volume><fpage>73</fpage><lpage>96</lpage><pub-id pub-id-type="doi">10.3897/mycokeys.128.170469</pub-id></mixed-citation></tp:treatment-meta><tp:nomenclature><tp:taxon-name><object-id xmlns:xlink="http://www.w3.org/1999/xlink" content-type="arpha" xlink:type="simple">1D794733-CE4B-5CBE-BD70-F27DA2C995AC</object-id>
                    		<tp:taxon-name-part taxon-name-part-type="genus" reg="Synarthonia">Synarthonia</tp:taxon-name-part> <tp:taxon-name-part taxon-name-part-type="species" reg="inconspicua">inconspicua</tp:taxon-name-part>
                    	</tp:taxon-name><tp:taxon-authority>(Stirton) Van den Broeck &amp; Ertz</tp:taxon-authority><xref ref-type="fig" rid="F5">Fig. 5</xref></tp:nomenclature><tp:treatment-sec sec-type="Description"><title>Description.</title><p><bold><italic>Sexual morph</italic>: <italic>Thallus</italic></bold> crustose, thin, pale green, smooth, glossy, with obvious edge. <bold><italic>Apothecia</italic></bold> round to irregular shape, intensive, numerous, weakly concave, sessile, disk white, often forming irregular clusters of 0.4–0.7 × 0.2–0.5 mm. <bold><italic>Disc</italic></bold> brownish, with white pruina, flat to concave. <bold><italic>Exciple</italic></bold> uncarbonized. <bold><italic>Epihymenium</italic></bold> dark brown, 20–34 μm tall. <bold><italic>Hymenium</italic></bold> hyaline, 59–85 μm tall, not inspersed, I+ reddish, K–, K/I+ blue. <bold><italic>Hypothecium</italic></bold> brown, 11–24 μm tall. <bold><italic>Paraphyses</italic></bold> simple, unbranched, with colorless apices. <bold><italic>Asci</italic></bold> 8-spored, hyaline, clavate, obovoid to ellipsoid, or (sub-) globose, with top ring structure, (37.0<bold>–</bold>)40.5<bold>–</bold>51.5(<bold>–</bold>52.50) × (20.5–)21.5–25.5(–26.0) μm (n = 10), I+ reddish, K–, K/I–. <bold><italic>Ascospores</italic></bold> obovate, oblong-ovoid, 3-septate, (16.0–)17.5–20.0(–21.0) × (5.5–)6.0–6.5(–7.0) μm (n = 20), I–, K–, K/I–. <bold><italic>Asexual morph</italic></bold>: not observed.</p><fig id="F5" position="float" orientation="portrait"><object-id xmlns:xlink="http://www.w3.org/1999/xlink" content-type="doi" xlink:type="simple">10.3897/mycokeys.128.170469.figure5</object-id><object-id xmlns:xlink="http://www.w3.org/1999/xlink" content-type="arpha" xlink:type="simple">54C61BC8-5EB5-55B4-B23B-6161722B68A1</object-id><label>Figure 5.</label><caption><p><italic><tp:taxon-name><tp:taxon-name-part taxon-name-part-type="genus" reg="Synarthonia">Synarthonia</tp:taxon-name-part> <tp:taxon-name-part taxon-name-part-type="species" reg="inconspicua">inconspicua</tp:taxon-name-part></tp:taxon-name></italic> (<abbrev xmlns:xlink="http://www.w3.org/1999/xlink" content-type="institution" xlink:title="Lichen Herbarium Kunming Institute of Botany" xlink:type="simple">KUN-L</abbrev> 97468). <bold>A, B</bold>. Thallus with ascomata; <bold>C</bold>. Hymenium (in water); <bold>D</bold>. Hymenium (in IKI); <bold>E</bold>. Ascus (in water); <bold>F</bold>. Ascus (in IKI); <bold>G–K</bold>. Ascospores (in water); <bold>L</bold>. Ascospores (in IKI). Scale bars: 1 mm (<bold>A, B</bold>); 100 µm (<bold>C, D</bold>); 20 µm (<bold>E, F</bold>), 10 µm (<bold>G–L</bold>).</p></caption><graphic xmlns:xlink="http://www.w3.org/1999/xlink" xlink:href="mycokeys-128-073-g005.jpg" id="oo_1527265.jpg" position="float" orientation="portrait" xlink:type="simple"><uri content-type="original_file" xlink:type="simple">https://binary.pensoft.net/fig/1527265</uri></graphic></fig></tp:treatment-sec><tp:treatment-sec sec-type="Chemistry"><title>Chemistry.</title><p>Thallus K–, C–, KC–, Pd–, UV–. <abbrev xmlns:xlink="http://www.w3.org/1999/xlink" xlink:title="thin-layer chromatography" xlink:type="simple">TLC</abbrev>: No lichen products detected.</p></tp:treatment-sec><tp:treatment-sec sec-type="Material examined"><title>Material examined.</title><p>China • Guizhou Province, Chishui City, Chishui Alsophila National Nature Reserve, <named-content xmlns:xlink="http://www.w3.org/1999/xlink" content-type="dwc:verbatimCoordinates" xlink:type="simple">28°21'51"N, 105°59'55"E</named-content>, 525 m elev., on bark, 12 July 2024, ShaoBin Fu, WeiWei Zheng, Coll. No. CS80 (<abbrev xmlns:xlink="http://www.w3.org/1999/xlink" content-type="institution" xlink:title="Lichen Herbarium Kunming Institute of Botany" xlink:type="simple">KUN-L</abbrev> 97468).</p></tp:treatment-sec><tp:treatment-sec sec-type="Notes"><title>Notes.</title><p>In the phylogenetic analyses, our collection forms a well-supported clade (100% bootstrap support) with <italic><tp:taxon-name><tp:taxon-name-part taxon-name-part-type="genus" reg="Synarthonia">Synarthonia</tp:taxon-name-part> <tp:taxon-name-part taxon-name-part-type="species" reg="inconspicua">inconspicua</tp:taxon-name-part></tp:taxon-name></italic> (Van den Broeck 7034, Van den Broeck 7013B). Excluding gaps, no nucleotide difference was detected in the <abbrev xmlns:xlink="http://www.w3.org/1999/xlink" xlink:title="mitochondrial small subunit rRNA" xlink:type="simple">mtSSU</abbrev> (770 bp) region between our collection and reference specimens. Morphologically, this specimen agrees well with the description of <italic><tp:taxon-name><tp:taxon-name-part taxon-name-part-type="genus" reg="Synarthonia">S.</tp:taxon-name-part> <tp:taxon-name-part taxon-name-part-type="species" reg="inconspicua">inconspicua</tp:taxon-name-part></tp:taxon-name></italic> by <xref ref-type="bibr" rid="B5">Broeck et al. (2018)</xref>, particularly in the presence of white pruina on the disc and in the size of ascospores (17.5–20.0 × 6.0–6.5 μm vs. 16.5–21.3 × 6.2–7.7 μm) (<xref ref-type="bibr" rid="B5">Broeck et al. 2018</xref>). Therefore, we identify this collection as <italic><tp:taxon-name><tp:taxon-name-part taxon-name-part-type="genus" reg="Synarthonia">Synarthonia</tp:taxon-name-part> <tp:taxon-name-part taxon-name-part-type="species" reg="inconspicua">inconspicua</tp:taxon-name-part></tp:taxon-name></italic>. This represents the first record of this species in Guizhou, China.</p></tp:treatment-sec><ref-list><ref id="B5"><mixed-citation xmlns:xlink="http://www.w3.org/1999/xlink" xlink:type="simple">Broeck DVD, Frisch A, Razafindrahaja T, De Vijver BV, Ertz D (2018) Phylogenetic Position of <italic><tp:taxon-name><tp:taxon-name-part taxon-name-part-type="genus">Synarthonia</tp:taxon-name-part></tp:taxon-name></italic> (Lichenized <tp:taxon-name><tp:taxon-name-part taxon-name-part-type="phylum">Ascomycota</tp:taxon-name-part></tp:taxon-name>, <tp:taxon-name><tp:taxon-name-part taxon-name-part-type="family">Arthoniaceae</tp:taxon-name-part></tp:taxon-name>), with The Description of Six New Species. Plant Ecology and Evolution 151(3): 327–351. <ext-link xlink:href="10.5091/plecevo.2018.1506" ext-link-type="doi" xlink:type="simple">https://doi.org/10.5091/plecevo.2018.1506</ext-link></mixed-citation></ref></ref-list></tp:taxon-treatment>
